# Supplementary material for: Streamlined human antibody generation and optimization by exploiting designed immunoglobulin loci in a B cell line
Source: Cell Mol Immunol. 2020 May 26;18(6):1545–61. doi: 10.1038/s41423-020-0440-9 (PMC8166883; doi:10.1038/s41423-020-0440-9)
Supplement: Supplementary file 2 — Supplementary Table 1 [file 41423_2020_440_MOESM2_ESM.xlsx]

## Sheet: Supplementary Table 1
	Supplementary Table 1. The sequences of designed pseudo HC and LC V genes.
		name	numbering in Figsa	Whole esquence	FR1	CDR1			Levenshtein distance b	FR2	CDR2			Levenshtein distance b	FR3	CDR3		Levenshtein distance b	FR4
						sequence	germline allele name	GenBank accession No.			sequence	germline allele name	GenBank accession No.			sequence	GenBank accession No.
	Heavy chain	VH original		GAGGTGCAGCTGTTGGAGTCTGGGGGAGGCTTGGTACAGCCTGGGGGGTCCCTGAGACTCTCCTGTGCAGCCTCTGGATTCACCTTTAGCAGCTATGCCATGAGCTGGGTCCGCCAGGCTCCAGGGAAGGGGCTGGAGTGGGTCTCAGCTATTAGTGGTAGTGGTGGTAGCACATACTACGCAGACTCCGTGAAGGGCCGGTTCACCATCTCCAGAGACAATTCCAAGAACACGCTGTATCTGCAAATGAACAGCCTGAGAGCCGAGGACACGGCCGTATATTACTGTGCGAAAGGATATAGTGGCTACGATTACTACTTTGACTACTGGGGCCAGGGCACCCTGGTCACCGTCTCCTCA	GAGGTGCAGCTGTTGGAGTCTGGGGGAGGCTTGGTACAGCCTGGGGGGTCCCTGAGACTCTCCTGTGCAGCCTCTGGATTCACCTTTAGC	AGCTATGCCATGAGC	IGHV3-23*01		0	TGGGTCCGCCAGGCTCCAGGGAAGGGGCTGGAGTGGGTCTCA	GCTATTAGTGGTAGTGGTGGTAGCACATACTACGCAGACTCCGTGAAGGGC			0	CGGTTCACCATCTCCAGAGACAATTCCAAGAACACGCTGTATCTGCAAATGAACAGCCTGAGAGCCGAGGACACGGCCGTATATTACTGTGCGAAA	GGATATAGTGGCTACGATTACTACTTTGACTAC		0	TGGGGCCAGGGCACCCTGGTCACCGTCTCCTCA
		pVH01	15	GAGGTGCAGCTGTTGGAGTCTGGGGGAGGCTTGGTACAGCCTGGGGGGTCCCTGAGACTCTCCTGTGCAGCCTCTGGATTCACCTTTAGCAGCAACAGTGCTGCTTGGAACTGGGTCCGCCAGGCTCCAGGGAAGGGGCTGGAGTGGGTCTCAAGGACATACTACAGGTCCAAGTGGTATAATGATTATGCAGTATCTGTGAAAAGTCGGTTCACCATCTCCAGAGACAATTCCAAGAACACGCTGTATCTGCAAATGAACAGCCTGAGAGCCGAGGACACGGCCGTATATTACTGTGCGAAAGATATTGTAGTAGTACCAGCTGCTATATACTGGTACTTCGATCTCTGGGGCCAGGGCACCCTGGTCACCGTCTCCTCA	GAGGTGCAGCTGTTGGAGTCTGGGGGAGGCTTGGTACAGCCTGGGGGGTCCCTGAGACTCTCCTGTGCAGCCTCTGGATTCACCTTTAGC	AGCAACAGTGCTGCTTGGAAC	IGHV6-1*01	-	9	TGGGTCCGCCAGGCTCCAGGGAAGGGGCTGGAGTGGGTCTCA	AGGACATACTACAGGTCCAAGTGGTATAATGATTATGCAGTATCTGTGAAAAGT	IGHV6-1*01	-	23	CGGTTCACCATCTCCAGAGACAATTCCAAGAACACGCTGTATCTGCAAATGAACAGCCTGAGAGCCGAGGACACGGCCGTATATTACTGTGCGAAA	GATATTGTAGTAGTACCAGCTGCTATATACTGGTACTTCGATCTC	in silico VDJ	19	TGGGGCCAGGGCACCCTGGTCACCGTCTCCTCA
		pVH02	14	GAGGTGCAGCTGTTGGAGTCTGGGGGAGGCTTGGTACAGCCTGGGGGGTCCCTGAGACTCTCCTGTGCAGCCTCTGGATTCACCTTTAGCAGTAGTAGTTACTACTGGGGCTGGGTCCGCCAGGCTCCAGGGAAGGGGCTGGAGTGGGTCTCAAGTATCTATTATAGTGGGAGCACCTACTACAACCCGTCCCTCAAGAGTCGGTTCACCATCTCCAGAGACAATTCCAAGAACACGCTGTATCTGCAAATGAACAGCCTGAGAGCCGAGGACACGGCCGTATATTACTGTGCGAAAAAGGACTGGAACGACAACTGGTTCGACCCCTGGGGCCAGGGCACCCTGGTCACCGTCTCCTCA	GAGGTGCAGCTGTTGGAGTCTGGGGGAGGCTTGGTACAGCCTGGGGGGTCCCTGAGACTCTCCTGTGCAGCCTCTGGATTCACCTTTAGC	AGTAGTAGTTACTACTGGGGC	IGHV4-39*01	-	10	TGGGTCCGCCAGGCTCCAGGGAAGGGGCTGGAGTGGGTCTCA	AGTATCTATTATAGTGGGAGCACCTACTACAACCCGTCCCTCAAGAGT	IGHV4-39*01	-	19	CGGTTCACCATCTCCAGAGACAATTCCAAGAACACGCTGTATCTGCAAATGAACAGCCTGAGAGCCGAGGACACGGCCGTATATTACTGTGCGAAA	AAGGACTGGAACGACAACTGGTTCGACCCC	M34024	15	TGGGGCCAGGGCACCCTGGTCACCGTCTCCTCA
		pVH03	13	GAGGTGCAGCTGTTGGAGTCTGGGGGAGGCTTGGTACAGCCTGGGGGGTCCCTGAGACTCTCCTGTGCAGCCTCTGGATTCACCTTTAGCAGTGGTGGTTACTCCTGGAGCTGGGTCCGCCAGGCTCCAGGGAAGGGGCTGGAGTGGGTCTCATACATCTATCATAGTGGGAGCACCTACTACAACCCGTCCCTCAAGAGTCGGTTCACCATCTCCAGAGACAATTCCAAGAACACGCTGTATCTGCAAATGAACAGCCTGAGAGCCGAGGACACGGCCGTATATTACTGTGCGAAAGATGCGAGTAACCATTTCTTTGACTACTGGGGCCAGGGCACCCTGGTCACCGTCTCCTCA	GAGGTGCAGCTGTTGGAGTCTGGGGGAGGCTTGGTACAGCCTGGGGGGTCCCTGAGACTCTCCTGTGCAGCCTCTGGATTCACCTTTAGC	AGTGGTGGTTACTCCTGGAGC	IGHV4-30-2*01	-	10	TGGGTCCGCCAGGCTCCAGGGAAGGGGCTGGAGTGGGTCTCA	TACATCTATCATAGTGGGAGCACCTACTACAACCCGTCCCTCAAGAGT	IGHV4-30-2*01	-	20	CGGTTCACCATCTCCAGAGACAATTCCAAGAACACGCTGTATCTGCAAATGAACAGCCTGAGAGCCGAGGACACGGCCGTATATTACTGTGCGAAA	GATGCGAGTAACCATTTCTTTGACTAC	in silico VDJ	12	TGGGGCCAGGGCACCCTGGTCACCGTCTCCTCA
		pVH04	12	GAGGTGCAGCTGTTGGAGTCTGGGGGAGGCTTGGTACAGCCTGGGGGGTCCCTGAGACTCTCCTGTGCAGCCTCTGGATTCACCTTTAGCAGCAATGAGATGAGCTGGGTCCGCCAGGCTCCAGGGAAGGGGCTGGAGTGGGTCTCATCCATTAGTGGTGGTAGCACATACTACGCAGACTCCAGGAAGGGCCGGTTCACCATCTCCAGAGACAATTCCAAGAACACGCTGTATCTGCAAATGAACAGCCTGAGAGCCGAGGACACGGCCGTATATTACTGTGCGAAAGACTCATATGATGCTTTTGATATCTGGGGCCAGGGCACCCTGGTCACCGTCTCCTCA	GAGGTGCAGCTGTTGGAGTCTGGGGGAGGCTTGGTACAGCCTGGGGGGTCCCTGAGACTCTCCTGTGCAGCCTCTGGATTCACCTTTAGC	AGCAATGAGATGAGC	IGHV3-38*01	-	3	TGGGTCCGCCAGGCTCCAGGGAAGGGGCTGGAGTGGGTCTCA	TCCATTAGTGGTGGTAGCACATACTACGCAGACTCCAGGAAGGGC	IGHV3-38*01	-	10	CGGTTCACCATCTCCAGAGACAATTCCAAGAACACGCTGTATCTGCAAATGAACAGCCTGAGAGCCGAGGACACGGCCGTATATTACTGTGCGAAA	GACTCATATGATGCTTTTGATATC	in silico VDJ	16	TGGGGCCAGGGCACCCTGGTCACCGTCTCCTCA
		pVH05	11	GAGGTGCAGCTGTTGGAGTCTGGGGGAGGCTTGGTACAGCCTGGGGGGTCCCTGAGACTCTCCTGTGCAGCCTCTGGATTCACCTTTAGCGACCACTACATGGACTGGGTCCGCCAGGCTCCAGGGAAGGGGCTGGAGTGGGTCTCACGTACTAGAAACAAAGCTAACAGTTACACCACAGAATACGCCGCGTCTGTGAAAGGCCGGTTCACCATCTCCAGAGACAATTCCAAGAACACGCTGTATCTGCAAATGAACAGCCTGAGAGCCGAGGACACGGCCGTATATTACTGTGCGAAAGGAGGCCAGGGGAGCCGATACTACTACTACTACGGTATGGACGTCTGGGGCCAGGGCACCCTGGTCACCGTCTCCTCA	GAGGTGCAGCTGTTGGAGTCTGGGGGAGGCTTGGTACAGCCTGGGGGGTCCCTGAGACTCTCCTGTGCAGCCTCTGGATTCACCTTTAGC	GACCACTACATGGAC	IGHV3-72*01	-	8	TGGGTCCGCCAGGCTCCAGGGAAGGGGCTGGAGTGGGTCTCA	CGTACTAGAAACAAAGCTAACAGTTACACCACAGAATACGCCGCGTCTGTGAAAGGC	IGHV3-72*01	-	25	CGGTTCACCATCTCCAGAGACAATTCCAAGAACACGCTGTATCTGCAAATGAACAGCCTGAGAGCCGAGGACACGGCCGTATATTACTGTGCGAAA	GGAGGCCAGGGGAGCCGATACTACTACTACTACGGTATGGACGTC	AB067076	20	TGGGGCCAGGGCACCCTGGTCACCGTCTCCTCA
		pVH06	10	GAGGTGCAGCTGTTGGAGTCTGGGGGAGGCTTGGTACAGCCTGGGGGGTCCCTGAGACTCTCCTGTGCAGCCTCTGGATTCACCTTTAGCGATTATGCTATGAGCTGGGTCCGCCAGGCTCCAGGGAAGGGGCTGGAGTGGGTCTCATTCATTAGAAGCAAAGCTTATGGTGGGACAACAGAATACACCGCGTCTGTGAAAGGCCGGTTCACCATCTCCAGAGACAATTCCAAGAACACGCTGTATCTGCAAATGAACAGCCTGAGAGCCGAGGACACGGCCGTATATTACTGTGCGAAAGATCTAGGTAGTGGCTTTGACTACTGGGGCCAGGGCACCCTGGTCACCGTCTCCTCA	GAGGTGCAGCTGTTGGAGTCTGGGGGAGGCTTGGTACAGCCTGGGGGGTCCCTGAGACTCTCCTGTGCAGCCTCTGGATTCACCTTTAGC	GATTATGCTATGAGC	IGHV3-49*01F	-	4	TGGGTCCGCCAGGCTCCAGGGAAGGGGCTGGAGTGGGTCTCA	TTCATTAGAAGCAAAGCTTATGGTGGGACAACAGAATACACCGCGTCTGTGAAAGGC	IGHV3-49*01	-	23	CGGTTCACCATCTCCAGAGACAATTCCAAGAACACGCTGTATCTGCAAATGAACAGCCTGAGAGCCGAGGACACGGCCGTATATTACTGTGCGAAA	GATCTAGGTAGTGGCTTTGACTAC	in silico VDJ	12	TGGGGCCAGGGCACCCTGGTCACCGTCTCCTCA
		pVH07	9	GAGGTGCAGCTGTTGGAGTCTGGGGGAGGCTTGGTACAGCCTGGGGGGTCCCTGAGACTCTCCTGTGCAGCCTCTGGATTCACCTTTAGCAGCTATAGCATGAACTGGGTCCGCCAGGCTCCAGGGAAGGGGCTGGAGTGGGTCTCATCCATTAGTAGTAGTAGTAGTTACATATACTACGCAGACTCAGTGAAGGGCCGGTTCACCATCTCCAGAGACAATTCCAAGAACACGCTGTATCTGCAAATGAACAGCCTGAGAGCCGAGGACACGGCCGTATATTACTGTGCGAAAGAGAATAGTGGCTATGATTACTTTGACTACTGGGGCCAGGGCACCCTGGTCACCGTCTCCTCA	GAGGTGCAGCTGTTGGAGTCTGGGGGAGGCTTGGTACAGCCTGGGGGGTCCCTGAGACTCTCCTGTGCAGCCTCTGGATTCACCTTTAGC	AGCTATAGCATGAAC	IGHV3-21*01	-	3	TGGGTCCGCCAGGCTCCAGGGAAGGGGCTGGAGTGGGTCTCA	TCCATTAGTAGTAGTAGTAGTTACATATACTACGCAGACTCAGTGAAGGGC	IGHV3-21*01	-	9	CGGTTCACCATCTCCAGAGACAATTCCAAGAACACGCTGTATCTGCAAATGAACAGCCTGAGAGCCGAGGACACGGCCGTATATTACTGTGCGAAA	GAGAATAGTGGCTATGATTACTTTGACTAC	AF471326	6	TGGGGCCAGGGCACCCTGGTCACCGTCTCCTCA
		pVH08	8	GAGGTGCAGCTGTTGGAGTCTGGGGGAGGCTTGGTACAGCCTGGGGGGTCCCTGAGACTCTCCTGTGCAGCCTCTGGATTCACCTTTAGCAGCTACGACATGCACTGGGTCCGCCAGGCTCCAGGGAAGGGGCTGGAGTGGGTCTCAGCTATTGGTACTGCTGGTGACACATACTATCCAGGCTCCGTGAAGGGCCGGTTCACCATCTCCAGAGACAATTCCAAGAACACGCTGTATCTGCAAATGAACAGCCTGAGAGCCGAGGACACGGCCGTATATTACTGTGCGAAAGCGGATACAGCTATGGTCATTTACTACTACTACTACGGTATGGACGTCTGGGGCCAGGGCACCCTGGTCACCGTCTCCTCA	GAGGTGCAGCTGTTGGAGTCTGGGGGAGGCTTGGTACAGCCTGGGGGGTCCCTGAGACTCTCCTGTGCAGCCTCTGGATTCACCTTTAGC	AGCTACGACATGCAC	IGHV3-13*01	-	4	TGGGTCCGCCAGGCTCCAGGGAAGGGGCTGGAGTGGGTCTCA	GCTATTGGTACTGCTGGTGACACATACTATCCAGGCTCCGTGAAGGGC	IGHV3-13*01	-	10	CGGTTCACCATCTCCAGAGACAATTCCAAGAACACGCTGTATCTGCAAATGAACAGCCTGAGAGCCGAGGACACGGCCGTATATTACTGTGCGAAA	GCGGATACAGCTATGGTCATTTACTACTACTACTACGGTATGGACGTC	AY944710	20	TGGGGCCAGGGCACCCTGGTCACCGTCTCCTCA
		pVH09	7	GAGGTGCAGCTGTTGGAGTCTGGGGGAGGCTTGGTACAGCCTGGGGGGTCCCTGAGACTCTCCTGTGCAGCCTCTGGATTCACCTTTAGCAGCTATTGGATGAGCTGGGTCCGCCAGGCTCCAGGGAAGGGGCTGGAGTGGGTCTCAAACATAAAGCAAGATGGAAGTGAGAAATACTATGTGGACTCTGTGAAGGGCCGGTTCACCATCTCCAGAGACAATTCCAAGAACACGCTGTATCTGCAAATGAACAGCCTGAGAGCCGAGGACACGGCCGTATATTACTGTGCGAAAGTTACGGTGACCGGGACCTGGTACTTCGATCTCTGGGGCCAGGGCACCCTGGTCACCGTCTCCTCA	GAGGTGCAGCTGTTGGAGTCTGGGGGAGGCTTGGTACAGCCTGGGGGGTCCCTGAGACTCTCCTGTGCAGCCTCTGGATTCACCTTTAGC	AGCTATTGGATGAGC	IGHV3-7*01	-	3	TGGGTCCGCCAGGCTCCAGGGAAGGGGCTGGAGTGGGTCTCA	AACATAAAGCAAGATGGAAGTGAGAAATACTATGTGGACTCTGTGAAGGGC	IGHV3-7*01	-	18	CGGTTCACCATCTCCAGAGACAATTCCAAGAACACGCTGTATCTGCAAATGAACAGCCTGAGAGCCGAGGACACGGCCGTATATTACTGTGCGAAA	GTTACGGTGACCGGGACCTGGTACTTCGATCTC	AF471487	15	TGGGGCCAGGGCACCCTGGTCACCGTCTCCTCA
		pVH10	6	GAGGTGCAGCTGTTGGAGTCTGGGGGAGGCTTGGTACAGCCTGGGGGGTCCCTGAGACTCTCCTGTGCAGCCTCTGGATTCACCTTTAGCAATGCTAGAATGGGTGTGAGCTGGGTCCGCCAGGCTCCAGGGAAGGGGCTGGAGTGGGTCTCACACATTTTTTCGAATGACGAAAAATCCTACAGCACATCTCTGAAGAGCCGGTTCACCATCTCCAGAGACAATTCCAAGAACACGCTGTATCTGCAAATGAACAGCCTGAGAGCCGAGGACACGGCCGTATATTACTGTGCGAAAATCCCGTATGAAGCAGTGGCTGGCTACTTTGACTACTGGGGCCAGGGCACCCTGGTCACCGTCTCCTCA	GAGGTGCAGCTGTTGGAGTCTGGGGGAGGCTTGGTACAGCCTGGGGGGTCCCTGAGACTCTCCTGTGCAGCCTCTGGATTCACCTTTAGC	AATGCTAGAATGGGTGTGAGC	IGHV2-26*01	-	9	TGGGTCCGCCAGGCTCCAGGGAAGGGGCTGGAGTGGGTCTCA	CACATTTTTTCGAATGACGAAAAATCCTACAGCACATCTCTGAAGAGC	IGHV2-26*01	-	23	CGGTTCACCATCTCCAGAGACAATTCCAAGAACACGCTGTATCTGCAAATGAACAGCCTGAGAGCCGAGGACACGGCCGTATATTACTGTGCGAAA	ATCCCGTATGAAGCAGTGGCTGGCTACTTTGACTAC	JN577495	16	TGGGGCCAGGGCACCCTGGTCACCGTCTCCTCA
		pVH11	5	GAGGTGCAGCTGTTGGAGTCTGGGGGAGGCTTGGTACAGCCTGGGGGGTCCCTGAGACTCTCCTGTGCAGCCTCTGGATTCACCTTTAGCAGCTATGCTATCAGCTGGGTCCGCCAGGCTCCAGGGAAGGGGCTGGAGTGGGTCTCAGGGATCATCCCTATCTTTGGTACAGCAAACTACGCACAGAAGTTCCAGGGCCGGTTCACCATCTCCAGAGACAATTCCAAGAACACGCTGTATCTGCAAATGAACAGCCTGAGAGCCGAGGACACGGCCGTATATTACTGTGCGAAAGGGTCCGTCCTCGGTGATGCTTTTGATATCTGGGGCCAGGGCACCCTGGTCACCGTCTCCTCA	GAGGTGCAGCTGTTGGAGTCTGGGGGAGGCTTGGTACAGCCTGGGGGGTCCCTGAGACTCTCCTGTGCAGCCTCTGGATTCACCTTTAGC	AGCTATGCTATCAGC	IGHV1-69*01	-	2	TGGGTCCGCCAGGCTCCAGGGAAGGGGCTGGAGTGGGTCTCA	GGGATCATCCCTATCTTTGGTACAGCAAACTACGCACAGAAGTTCCAGGGC	IGHV1-69*01	-	22	CGGTTCACCATCTCCAGAGACAATTCCAAGAACACGCTGTATCTGCAAATGAACAGCCTGAGAGCCGAGGACACGGCCGTATATTACTGTGCGAAA	GGGTCCGTCCTCGGTGATGCTTTTGATATC	AY941989	14	TGGGGCCAGGGCACCCTGGTCACCGTCTCCTCA
		pVH12	4	GAGGTGCAGCTGTTGGAGTCTGGGGGAGGCTTGGTACAGCCTGGGGGGTCCCTGAGACTCTCCTGTGCAGCCTCTGGATTCACCTTTAGCAGCTACTATATGCACTGGGTCCGCCAGGCTCCAGGGAAGGGGCTGGAGTGGGTCTCAATAATCAACCCTAGTGGTGGTAGCACAAGCTACGCACAGAAGTTCCAGGGCCGGTTCACCATCTCCAGAGACAATTCCAAGAACACGCTGTATCTGCAAATGAACAGCCTGAGAGCCGAGGACACGGCCGTATATTACTGTGCGAAAAGTTTCAGCAGCAGCTGGTACAACTGGTTCGACCCCTGGGGCCAGGGCACCCTGGTCACCGTCTCCTCA	GAGGTGCAGCTGTTGGAGTCTGGGGGAGGCTTGGTACAGCCTGGGGGGTCCCTGAGACTCTCCTGTGCAGCCTCTGGATTCACCTTTAGC	AGCTACTATATGCAC	IGHV1-46*01	-	6	TGGGTCCGCCAGGCTCCAGGGAAGGGGCTGGAGTGGGTCTCA	ATAATCAACCCTAGTGGTGGTAGCACAAGCTACGCACAGAAGTTCCAGGGC	IGHV1-46*01	-	18	CGGTTCACCATCTCCAGAGACAATTCCAAGAACACGCTGTATCTGCAAATGAACAGCCTGAGAGCCGAGGACACGGCCGTATATTACTGTGCGAAA	AGTTTCAGCAGCAGCTGGTACAACTGGTTCGACCCC	AF174103	17	TGGGGCCAGGGCACCCTGGTCACCGTCTCCTCA
		pVH13	3	GAGGTGCAGCTGTTGGAGTCTGGGGGAGGCTTGGTACAGCCTGGGGGGTCCCTGAGACTCTCCTGTGCAGCCTCTGGATTCACCTTTAGCGAATTATCCATGCACTGGGTCCGCCAGGCTCCAGGGAAGGGGCTGGAGTGGGTCTCAGGTTTTGATCCTGAAGATGGTGAAACAATCTACGCACAGAAGTTCCAGGGCCGGTTCACCATCTCCAGAGACAATTCCAAGAACACGCTGTATCTGCAAATGAACAGCCTGAGAGCCGAGGACACGGCCGTATATTACTGTGCGAAAGGAACCTACTACTACTACTACGGTATGGACGTCTGGGGCCAGGGCACCCTGGTCACCGTCTCCTCA	GAGGTGCAGCTGTTGGAGTCTGGGGGAGGCTTGGTACAGCCTGGGGGGTCCCTGAGACTCTCCTGTGCAGCCTCTGGATTCACCTTTAGC	GAATTATCCATGCAC	IGHV1-24*01	-	6	TGGGTCCGCCAGGCTCCAGGGAAGGGGCTGGAGTGGGTCTCA	GGTTTTGATCCTGAAGATGGTGAAACAATCTACGCACAGAAGTTCCAGGGC	IGHV1-24*01	-	22	CGGTTCACCATCTCCAGAGACAATTCCAAGAACACGCTGTATCTGCAAATGAACAGCCTGAGAGCCGAGGACACGGCCGTATATTACTGTGCGAAA	GGAACCTACTACTACTACTACGGTATGGACGTC	GU570338	14	TGGGGCCAGGGCACCCTGGTCACCGTCTCCTCA
		pVH14	2	GAGGTGCAGCTGTTGGAGTCTGGGGGAGGCTTGGTACAGCCTGGGGGGTCCCTGAGACTCTCCTGTGCAGCCTCTGGATTCACCTTTAGCAGTTATGATATCAACTGGGTCCGCCAGGCTCCAGGGAAGGGGCTGGAGTGGGTCTCATGGATGAACCCTAACAGTGGTAACACAGGCTATGCACAGAAGTTCCAGGGCCGGTTCACCATCTCCAGAGACAATTCCAAGAACACGCTGTATCTGCAAATGAACAGCCTGAGAGCCGAGGACACGGCCGTATATTACTGTGCGAAATCCAGCAGCTGGCACTACTACTACGGTATGGACGTCTGGGGCCAGGGCACCCTGGTCACCGTCTCCTCA	GAGGTGCAGCTGTTGGAGTCTGGGGGAGGCTTGGTACAGCCTGGGGGGTCCCTGAGACTCTCCTGTGCAGCCTCTGGATTCACCTTTAGC	AGTTATGATATCAAC	IGHV1-8	-	5	TGGGTCCGCCAGGCTCCAGGGAAGGGGCTGGAGTGGGTCTCA	TGGATGAACCCTAACAGTGGTAACACAGGCTATGCACAGAAGTTCCAGGGC	IGHV1-8*01	-	23	CGGTTCACCATCTCCAGAGACAATTCCAAGAACACGCTGTATCTGCAAATGAACAGCCTGAGAGCCGAGGACACGGCCGTATATTACTGTGCGAAA	TCCAGCAGCTGGCACTACTACTACGGTATGGACGTC	FJ488684	16	TGGGGCCAGGGCACCCTGGTCACCGTCTCCTCA
		pVH15	1	GAGGTGCAGCTGTTGGAGTCTGGGGGAGGCTTGGTACAGCCTGGGGGGTCCCTGAGACTCTCCTGTGCAGCCTCTGGATTCACCTTTAGCGGCTACTATATGCACTGGGTCCGCCAGGCTCCAGGGAAGGGGCTGGAGTGGGTCTCATGGATCAACCCTAACAGTGGTGGCACAAACTATGCACAGAAGTTTCAGGGCCGGTTCACCATCTCCAGAGACAATTCCAAGAACACGCTGTATCTGCAAATGAACAGCCTGAGAGCCGAGGACACGGCCGTATATTACTGTGCGAAAGGTTGGGGCTATACGGTGACTACCCTCAACTGGTTCGACCCCTGGGGCCAGGGCACCCTGGTCACCGTCTCCTCA	GAGGTGCAGCTGTTGGAGTCTGGGGGAGGCTTGGTACAGCCTGGGGGGTCCCTGAGACTCTCCTGTGCAGCCTCTGGATTCACCTTTAGC	GGCTACTATATGCAC	IGHV1-2	-	7	TGGGTCCGCCAGGCTCCAGGGAAGGGGCTGGAGTGGGTCTCA	TGGATCAACCCTAACAGTGGTGGCACAAACTATGCACAGAAGTTTCAGGGC	IGHV1-2*02	-	22	CGGTTCACCATCTCCAGAGACAATTCCAAGAACACGCTGTATCTGCAAATGAACAGCCTGAGAGCCGAGGACACGGCCGTATATTACTGTGCGAAA	GGTTGGGGCTATACGGTGACTACCCTCAACTGGTTCGACCCC	JN576790	19	TGGGGCCAGGGCACCCTGGTCACCGTCTCCTCA
		pVH16	15	GAGGTGCAGCTGTTGGAGTCTGGGGGAGGCTTGGTACAGCCTGGGGGGTCCCTGAGACTCTCCTGTGCAGCCTCTGGATTCACCTTTAGCAGCTATGCTATGAATTGGGTCCGCCAGGCTCCAGGGAAGGGGCTGGAGTGGGTCTCATGGATCAACACCAACACTGGGAACCCAACGTATGCCCAGGGCTTCACAGGACGGTTCACCATCTCCAGAGACAATTCCAAGAACACGCTGTATCTGCAAATGAACAGCCTGAGAGCCGAGGACACGGCCGTATATTACTGTGCGAAAGACTACGGTGGTAACTCCTACTGGTACTTCGATCTCTGGGGCCAGGGCACCCTGGTCACCGTCTCCTCA	GAGGTGCAGCTGTTGGAGTCTGGGGGAGGCTTGGTACAGCCTGGGGGGTCCCTGAGACTCTCCTGTGCAGCCTCTGGATTCACCTTTAGC	AGCTATGCTATGAAT	IGHV7-4-1*01	-	3	TGGGTCCGCCAGGCTCCAGGGAAGGGGCTGGAGTGGGTCTCA	TGGATCAACACCAACACTGGGAACCCAACGTATGCCCAGGGCTTCACAGGA	IGHV7-4-1*01	-	29	CGGTTCACCATCTCCAGAGACAATTCCAAGAACACGCTGTATCTGCAAATGAACAGCCTGAGAGCCGAGGACACGGCCGTATATTACTGTGCGAAA	GACTACGGTGGTAACTCCTACTGGTACTTCGATCTC	in silico VDJ	15	TGGGGCCAGGGCACCCTGGTCACCGTCTCCTCA
		pVH17	14	GAGGTGCAGCTGTTGGAGTCTGGGGGAGGCTTGGTACAGCCTGGGGGGTCCCTGAGACTCTCCTGTGCAGCCTCTGGATTCACCTTTAGCAGCTACTGGATCGGCTGGGTCCGCCAGGCTCCAGGGAAGGGGCTGGAGTGGGTCTCAATCATCTATCCTGGTGACTCTGATACCAGATACAGCCCGTCCTTCCAAGGCCGGTTCACCATCTCCAGAGACAATTCCAAGAACACGCTGTATCTGCAAATGAACAGCCTGAGAGCCGAGGACACGGCCGTATATTACTGTGCGAAAGGGGTTTGTAGTACCAGCTCGTACGCCTTTTACTACTACTACTACGGTATGGACGTCTGGGGCCAGGGCACCCTGGTCACCGTCTCCTCA	GAGGTGCAGCTGTTGGAGTCTGGGGGAGGCTTGGTACAGCCTGGGGGGTCCCTGAGACTCTCCTGTGCAGCCTCTGGATTCACCTTTAGC	AGCTACTGGATCGGC	IGHV5-51*01	-	5	TGGGTCCGCCAGGCTCCAGGGAAGGGGCTGGAGTGGGTCTCA	ATCATCTATCCTGGTGACTCTGATACCAGATACAGCCCGTCCTTCCAAGGC	IGHV5-51*01	-	24	CGGTTCACCATCTCCAGAGACAATTCCAAGAACACGCTGTATCTGCAAATGAACAGCCTGAGAGCCGAGGACACGGCCGTATATTACTGTGCGAAA	GGGGTTTGTAGTACCAGCTCGTACGCCTTTTACTACTACTACTACGGTATGGACGTC	L43085	29	TGGGGCCAGGGCACCCTGGTCACCGTCTCCTCA
		pVH18	13	GAGGTGCAGCTGTTGGAGTCTGGGGGAGGCTTGGTACAGCCTGGGGGGTCCCTGAGACTCTCCTGTGCAGCCTCTGGATTCACCTTTAGCGGTTACTACTGGAGCTGGGTCCGCCAGGCTCCAGGGAAGGGGCTGGAGTGGGTCTCAGAAATCAATCATAGTGGAAGCACCAACTACAACCCGTCCCTCAAGAGTCGGTTCACCATCTCCAGAGACAATTCCAAGAACACGCTGTATCTGCAAATGAACAGCCTGAGAGCCGAGGACACGGCCGTATATTACTGTGCGAAAGCCCGTACCAGCGCGGGCCCGGGTGGTGCTTTTGATTTCTGGGGCCAGGGCACCCTGGTCACCGTCTCCTCA	GAGGTGCAGCTGTTGGAGTCTGGGGGAGGCTTGGTACAGCCTGGGGGGTCCCTGAGACTCTCCTGTGCAGCCTCTGGATTCACCTTTAGC	GGTTACTACTGGAGC	IGHV4-31*01	-	7	TGGGTCCGCCAGGCTCCAGGGAAGGGGCTGGAGTGGGTCTCA	GAAATCAATCATAGTGGAAGCACCAACTACAACCCGTCCCTCAAGAGT	IGHV4-34*01	-	21	CGGTTCACCATCTCCAGAGACAATTCCAAGAACACGCTGTATCTGCAAATGAACAGCCTGAGAGCCGAGGACACGGCCGTATATTACTGTGCGAAA	GCCCGTACCAGCGCGGGCCCGGGTGGTGCTTTTGATTTC	L08090	20	TGGGGCCAGGGCACCCTGGTCACCGTCTCCTCA
		pVH19	12	GAGGTGCAGCTGTTGGAGTCTGGGGGAGGCTTGGTACAGCCTGGGGGGTCCCTGAGACTCTCCTGTGCAGCCTCTGGATTCACCTTTAGCAGTAGTAACTGGTGGGGCTGGGTCCGCCAGGCTCCAGGGAAGGGGCTGGAGTGGGTCTCATACATCTATTATAGTGGGAGCACCTACTACAACCCGTCCCTCAAGAGTCGGTTCACCATCTCCAGAGACAATTCCAAGAACACGCTGTATCTGCAAATGAACAGCCTGAGAGCCGAGGACACGGCCGTATATTACTGTGCGAAAGATCGAAGTAGAGGGGGTTTTGACTACTGGGGCCAGGGCACCCTGGTCACCGTCTCCTCA	GAGGTGCAGCTGTTGGAGTCTGGGGGAGGCTTGGTACAGCCTGGGGGGTCCCTGAGACTCTCCTGTGCAGCCTCTGGATTCACCTTTAGC	AGTAGTAACTGGTGGGGC	IGHV4-28*01	-	9	TGGGTCCGCCAGGCTCCAGGGAAGGGGCTGGAGTGGGTCTCA	TACATCTATTATAGTGGGAGCACCTACTACAACCCGTCCCTCAAGAGT	IGHV4-28*01	-	20	CGGTTCACCATCTCCAGAGACAATTCCAAGAACACGCTGTATCTGCAAATGAACAGCCTGAGAGCCGAGGACACGGCCGTATATTACTGTGCGAAA	GATCGAAGTAGAGGGGGTTTTGACTAC	in silico VDJ	15	TGGGGCCAGGGCACCCTGGTCACCGTCTCCTCA
		pVH20	11	GAGGTGCAGCTGTTGGAGTCTGGGGGAGGCTTGGTACAGCCTGGGGGGTCCCTGAGACTCTCCTGTGCAGCCTCTGGATTCACCTTTAGCAGCTACTGGATGCACTGGGTCCGCCAGGCTCCAGGGAAGGGGCTGGAGTGGGTCTCACGTATTAATAGTGATGGGAGTAGCACAAGCTACGCGGACTCCGTGAAGGGCCGGTTCACCATCTCCAGAGACAATTCCAAGAACACGCTGTATCTGCAAATGAACAGCCTGAGAGCCGAGGACACGGCCGTATATTACTGTGCGAAAGGATATTGTAGTAGTACCAGCTGCTATGCTGATGCTTTTGATATCTGGGGCCAGGGCACCCTGGTCACCGTCTCCTCA	GAGGTGCAGCTGTTGGAGTCTGGGGGAGGCTTGGTACAGCCTGGGGGGTCCCTGAGACTCTCCTGTGCAGCCTCTGGATTCACCTTTAGC	AGCTACTGGATGCAC	IGHV3-74*01	-	5	TGGGTCCGCCAGGCTCCAGGGAAGGGGCTGGAGTGGGTCTCA	CGTATTAATAGTGATGGGAGTAGCACAAGCTACGCGGACTCCGTGAAGGGC	IGHV3-74*01	-	11	CGGTTCACCATCTCCAGAGACAATTCCAAGAACACGCTGTATCTGCAAATGAACAGCCTGAGAGCCGAGGACACGGCCGTATATTACTGTGCGAAA	GGATATTGTAGTAGTACCAGCTGCTATGCTGATGCTTTTGATATC	AF039297	18	TGGGGCCAGGGCACCCTGGTCACCGTCTCCTCA
		pVH21	10	GAGGTGCAGCTGTTGGAGTCTGGGGGAGGCTTGGTACAGCCTGGGGGGTCCCTGAGACTCTCCTGTGCAGCCTCTGGATTCACCTTTAGCAGCAACTACATGAGCTGGGTCCGCCAGGCTCCAGGGAAGGGGCTGGAGTGGGTCTCAGTTATTTATAGCGGTGGTAGCACATACTACGCAGACTCCGTGAAGGGCCGGTTCACCATCTCCAGAGACAATTCCAAGAACACGCTGTATCTGCAAATGAACAGCCTGAGAGCCGAGGACACGGCCGTATATTACTGTGCGAAAGCGAAGTTCTCCTATGGTTCAGGGAGTTATTACTTTGACTACTGGGGCCAGGGCACCCTGGTCACCGTCTCCTCA	GAGGTGCAGCTGTTGGAGTCTGGGGGAGGCTTGGTACAGCCTGGGGGGTCCCTGAGACTCTCCTGTGCAGCCTCTGGATTCACCTTTAGC	AGCAACTACATGAGC	IGHV3-53*01 or IGHV3-66*01	-	4	TGGGTCCGCCAGGCTCCAGGGAAGGGGCTGGAGTGGGTCTCA	GTTATTTATAGCGGTGGTAGCACATACTACGCAGACTCCGTGAAGGGC	IGHV3-53*01	-	6	CGGTTCACCATCTCCAGAGACAATTCCAAGAACACGCTGTATCTGCAAATGAACAGCCTGAGAGCCGAGGACACGGCCGTATATTACTGTGCGAAA	GCGAAGTTCTCCTATGGTTCAGGGAGTTATTACTTTGACTAC	AB063658	15	TGGGGCCAGGGCACCCTGGTCACCGTCTCCTCA
		pVH22	9	GAGGTGCAGCTGTTGGAGTCTGGGGGAGGCTTGGTACAGCCTGGGGGGTCCCTGAGACTCTCCTGTGCAGCCTCTGGATTCACCTTTAGCAGCTATGGCATGCACTGGGTCCGCCAGGCTCCAGGGAAGGGGCTGGAGTGGGTCTCAGTTATATGGTATGATGGAAGTAATAAATACTATGCAGACTCCGTGAAGGGCCGGTTCACCATCTCCAGAGACAATTCCAAGAACACGCTGTATCTGCAAATGAACAGCCTGAGAGCCGAGGACACGGCCGTATATTACTGTGCGAAAGATCTTGTCTTCGGGCCAGCTGCTACTCCTTTTGACTACTGGGGCCAGGGCACCCTGGTCACCGTCTCCTCA	GAGGTGCAGCTGTTGGAGTCTGGGGGAGGCTTGGTACAGCCTGGGGGGTCCCTGAGACTCTCCTGTGCAGCCTCTGGATTCACCTTTAGC	AGCTATGGCATGCAC	IGHV3-30*02	-	3	TGGGTCCGCCAGGCTCCAGGGAAGGGGCTGGAGTGGGTCTCA	GTTATATGGTATGATGGAAGTAATAAATACTATGCAGACTCCGTGAAGGGC	IGHV3-33*01	-	11	CGGTTCACCATCTCCAGAGACAATTCCAAGAACACGCTGTATCTGCAAATGAACAGCCTGAGAGCCGAGGACACGGCCGTATATTACTGTGCGAAA	GATCTTGTCTTCGGGCCAGCTGCTACTCCTTTTGACTAC	FJ488527	15	TGGGGCCAGGGCACCCTGGTCACCGTCTCCTCA
		pVH23	8	GAGGTGCAGCTGTTGGAGTCTGGGGGAGGCTTGGTACAGCCTGGGGGGTCCCTGAGACTCTCCTGTGCAGCCTCTGGATTCACCTTTAGCAACGCCTGGATGAGCTGGGTCCGCCAGGCTCCAGGGAAGGGGCTGGAGTGGGTCTCACGTATTAAAAGCAAAACTGATGGTGGGACAACAGACTACGCTGCACCCGTGAAAGGCCGGTTCACCATCTCCAGAGACAATTCCAAGAACACGCTGTATCTGCAAATGAACAGCCTGAGAGCCGAGGACACGGCCGTATATTACTGTGCGAAAGAAAGGGGTAGCAGCTCGTCCTTTGACTACTGGGGCCAGGGCACCCTGGTCACCGTCTCCTCA	GAGGTGCAGCTGTTGGAGTCTGGGGGAGGCTTGGTACAGCCTGGGGGGTCCCTGAGACTCTCCTGTGCAGCCTCTGGATTCACCTTTAGC	AACGCCTGGATGAGC	IGHV3-15*01	-	6	TGGGTCCGCCAGGCTCCAGGGAAGGGGCTGGAGTGGGTCTCA	CGTATTAAAAGCAAAACTGATGGTGGGACAACAGACTACGCTGCACCCGTGAAAGGC	IGHV3-15*01	-	20	CGGTTCACCATCTCCAGAGACAATTCCAAGAACACGCTGTATCTGCAAATGAACAGCCTGAGAGCCGAGGACACGGCCGTATATTACTGTGCGAAA	GAAAGGGGTAGCAGCTCGTCCTTTGACTAC	AB067239	12	TGGGGCCAGGGCACCCTGGTCACCGTCTCCTCA
		pVH24	7	GAGGTGCAGCTGTTGGAGTCTGGGGGAGGCTTGGTACAGCCTGGGGGGTCCCTGAGACTCTCCTGTGCAGCCTCTGGATTCACCTTTAGCGATTATGCCATGCACTGGGTCCGCCAGGCTCCAGGGAAGGGGCTGGAGTGGGTCTCAGGTATTAGTTGGAATAGTGGTAGCATAGGCTATGCGGACTCTGTGAAGGGCCGGTTCACCATCTCCAGAGACAATTCCAAGAACACGCTGTATCTGCAAATGAACAGCCTGAGAGCCGAGGACACGGCCGTATATTACTGTGCGAAAATAGTGGGAGCTACTTACAACTGGTTCGACCCCTGGGGCCAGGGCACCCTGGTCACCGTCTCCTCA	GAGGTGCAGCTGTTGGAGTCTGGGGGAGGCTTGGTACAGCCTGGGGGGTCCCTGAGACTCTCCTGTGCAGCCTCTGGATTCACCTTTAGC	GATTATGCCATGCAC	IGHV3-43*02 or IGHV3-9*01	-	5	TGGGTCCGCCAGGCTCCAGGGAAGGGGCTGGAGTGGGTCTCA	GGTATTAGTTGGAATAGTGGTAGCATAGGCTATGCGGACTCTGTGAAGGGC	IGHV3-9*01	-	11	CGGTTCACCATCTCCAGAGACAATTCCAAGAACACGCTGTATCTGCAAATGAACAGCCTGAGAGCCGAGGACACGGCCGTATATTACTGTGCGAAA	ATAGTGGGAGCTACTTACAACTGGTTCGACCCC	JN576937	14	TGGGGCCAGGGCACCCTGGTCACCGTCTCCTCA
		pVH25	6	GAGGTGCAGCTGTTGGAGTCTGGGGGAGGCTTGGTACAGCCTGGGGGGTCCCTGAGACTCTCCTGTGCAGCCTCTGGATTCACCTTTAGCACTAGTGGAATGCGTGTGAGCTGGGTCCGCCAGGCTCCAGGGAAGGGGCTGGAGTGGGTCTCACGCATTGATTGGGATGATGATAAATTCTACAGCACATCTCTGAAGACCCGGTTCACCATCTCCAGAGACAATTCCAAGAACACGCTGTATCTGCAAATGAACAGCCTGAGAGCCGAGGACACGGCCGTATATTACTGTGCGAAAGATGACGGTGGCACCCCGCCCGGGGAATTCTTTGACTACTGGGGCCAGGGCACCCTGGTCACCGTCTCCTCA	GAGGTGCAGCTGTTGGAGTCTGGGGGAGGCTTGGTACAGCCTGGGGGGTCCCTGAGACTCTCCTGTGCAGCCTCTGGATTCACCTTTAGC	ACTAGTGGAATGCGTGTGAGC	IGHV2-70*03	-	10	TGGGTCCGCCAGGCTCCAGGGAAGGGGCTGGAGTGGGTCTCA	CGCATTGATTGGGATGATGATAAATTCTACAGCACATCTCTGAAGACC	IGHV2-70*03	-	19	CGGTTCACCATCTCCAGAGACAATTCCAAGAACACGCTGTATCTGCAAATGAACAGCCTGAGAGCCGAGGACACGGCCGTATATTACTGTGCGAAA	GATGACGGTGGCACCCCGCCCGGGGAATTCTTTGACTAC	FJ481090	17	TGGGGCCAGGGCACCCTGGTCACCGTCTCCTCA
		pVH26	5	GAGGTGCAGCTGTTGGAGTCTGGGGGAGGCTTGGTACAGCCTGGGGGGTCCCTGAGACTCTCCTGTGCAGCCTCTGGATTCACCTTTAGCACTAGTGGAGTGGGTGTGGGCTGGGTCCGCCAGGCTCCAGGGAAGGGGCTGGAGTGGGTCTCACTCATTTATTGGAATGATGATAAGCGCTACAGCCCATCTCTGAAGAGCCGGTTCACCATCTCCAGAGACAATTCCAAGAACACGCTGTATCTGCAAATGAACAGCCTGAGAGCCGAGGACACGGCCGTATATTACTGTGCGAAAGACGATGGGGCGTATGGGCCGTATAGCAGCGCCTGGACCTTTGACTACTGGGGCCAGGGCACCCTGGTCACCGTCTCCTCA	GAGGTGCAGCTGTTGGAGTCTGGGGGAGGCTTGGTACAGCCTGGGGGGTCCCTGAGACTCTCCTGTGCAGCCTCTGGATTCACCTTTAGC	ACTAGTGGAGTGGGTGTGGGC	IGHV2-5*01	-	12	TGGGTCCGCCAGGCTCCAGGGAAGGGGCTGGAGTGGGTCTCA	CTCATTTATTGGAATGATGATAAGCGCTACAGCCCATCTCTGAAGAGC	IGHV2-5*01	-	19	CGGTTCACCATCTCCAGAGACAATTCCAAGAACACGCTGTATCTGCAAATGAACAGCCTGAGAGCCGAGGACACGGCCGTATATTACTGTGCGAAA	GACGATGGGGCGTATGGGCCGTATAGCAGCGCCTGGACCTTTGACTAC	JN577709	22	TGGGGCCAGGGCACCCTGGTCACCGTCTCCTCA
		pVH27	4	GAGGTGCAGCTGTTGGAGTCTGGGGGAGGCTTGGTACAGCCTGGGGGGTCCCTGAGACTCTCCTGTGCAGCCTCTGGATTCACCTTTAGCAGCTCTGCTGTGCAGTGGGTCCGCCAGGCTCCAGGGAAGGGGCTGGAGTGGGTCTCATGGATCGTCGTTGGCAGTGGTAACACAAACTACGCACAGAAGTTCCAGGAACGGTTCACCATCTCCAGAGACAATTCCAAGAACACGCTGTATCTGCAAATGAACAGCCTGAGAGCCGAGGACACGGCCGTATATTACTGTGCGAAAGACGTCCTTGTAGTACCAGCTGCCCCCTACTACTACTACGGTATGGACGTCTGGGGCCAGGGCACCCTGGTCACCGTCTCCTCA	GAGGTGCAGCTGTTGGAGTCTGGGGGAGGCTTGGTACAGCCTGGGGGGTCCCTGAGACTCTCCTGTGCAGCCTCTGGATTCACCTTTAGC	AGCTCTGCTGTGCAG	IGHV1-58*01	-	5	TGGGTCCGCCAGGCTCCAGGGAAGGGGCTGGAGTGGGTCTCA	TGGATCGTCGTTGGCAGTGGTAACACAAACTACGCACAGAAGTTCCAGGAA	IGHV1-58*01	-	22	CGGTTCACCATCTCCAGAGACAATTCCAAGAACACGCTGTATCTGCAAATGAACAGCCTGAGAGCCGAGGACACGGCCGTATATTACTGTGCGAAA	GACGTCCTTGTAGTACCAGCTGCCCCCTACTACTACTACGGTATGGACGTC	AF174083	25	TGGGGCCAGGGCACCCTGGTCACCGTCTCCTCA
		pVH28	3	GAGGTGCAGCTGTTGGAGTCTGGGGGAGGCTTGGTACAGCCTGGGGGGTCCCTGAGACTCTCCTGTGCAGCCTCTGGATTCACCTTTAGCGGCTTTGCCATGAACTGGGTCCGCCAGGCTCCAGGGAAGGGGCTGGAGTGGGTCTCAACTATTAGTAATAGTGCTGGTAGCACATATTACGCAGACTCCGTGAAGGGCCGGTTCACCATCTCCAGAGACAATTCCAAGAACACGCTGTATCTGCAAATGAACAGCCTGAGAGCCGAGGACACGGCCGTATATTACTGTGCGAAATATGGGGAGGATATTGTCGTTGTGCCAGCTCGCTACGGTGTGGACGTCTGGGGCCAGGGCACCCTGGTCACCGTCTCCTCA	GAGGTGCAGCTGTTGGAGTCTGGGGGAGGCTTGGTACAGCCTGGGGGGTCCCTGAGACTCTCCTGTGCAGCCTCTGGATTCACCTTTAGC	GGCTTTGCCATGAAC	none	AM080935	3	TGGGTCCGCCAGGCTCCAGGGAAGGGGCTGGAGTGGGTCTCA	ACTATTAGTAATAGTGCTGGTAGCACATATTACGCAGACTCCGTGAAGGGC	none	AM080935	5	CGGTTCACCATCTCCAGAGACAATTCCAAGAACACGCTGTATCTGCAAATGAACAGCCTGAGAGCCGAGGACACGGCCGTATATTACTGTGCGAAA	TATGGGGAGGATATTGTCGTTGTGCCAGCTCGCTACGGTGTGGACGTC	AM080935	25	TGGGGCCAGGGCACCCTGGTCACCGTCTCCTCA
		pVH29	2	GAGGTGCAGCTGTTGGAGTCTGGGGGAGGCTTGGTACAGCCTGGGGGGTCCCTGAGACTCTCCTGTGCAGCCTCTGGATTCACCTTTAGCAGCTATGGTATCAGCTGGGTCCGCCAGGCTCCAGGGAAGGGGCTGGAGTGGGTCTCATGGATCAGCGCTTACAATGGTAACACAAACTATGCACAGAAGCTCCAGGGCCGGTTCACCATCTCCAGAGACAATTCCAAGAACACGCTGTATCTGCAAATGAACAGCCTGAGAGCCGAGGACACGGCCGTATATTACTGTGCGAAAGATTTAAGGTTATCCTATTACTACTTTGACTACTGGGGCCAGGGCACCCTGGTCACCGTCTCCTCA	GAGGTGCAGCTGTTGGAGTCTGGGGGAGGCTTGGTACAGCCTGGGGGGTCCCTGAGACTCTCCTGTGCAGCCTCTGGATTCACCTTTAGC	AGCTATGGTATCAGC	IGHV1-18*01	-	3	TGGGTCCGCCAGGCTCCAGGGAAGGGGCTGGAGTGGGTCTCA	TGGATCAGCGCTTACAATGGTAACACAAACTATGCACAGAAGCTCCAGGGC	IGHV1-18*01	-	22	CGGTTCACCATCTCCAGAGACAATTCCAAGAACACGCTGTATCTGCAAATGAACAGCCTGAGAGCCGAGGACACGGCCGTATATTACTGTGCGAAA	GATTTAAGGTTATCCTATTACTACTTTGACTAC	AB063654	8	TGGGGCCAGGGCACCCTGGTCACCGTCTCCTCA
		pVH30	1	GAGGTGCAGCTGTTGGAGTCTGGGGGAGGCTTGGTACAGCCTGGGGGGTCCCTGAGACTCTCCTGTGCAGCCTCTGGATTCACCTTTAGCAGCTATGCTATGCATTGGGTCCGCCAGGCTCCAGGGAAGGGGCTGGAGTGGGTCTCATGGATCAACGCTGGCAATGGTAACACAAAATATTCACAGAAGTTCCAGGGCCGGTTCACCATCTCCAGAGACAATTCCAAGAACACGCTGTATCTGCAAATGAACAGCCTGAGAGCCGAGGACACGGCCGTATATTACTGTGCGAAAGCGTCTAGTAGTGGTTATTACTACGTCCACTTTGACTACTGGGGCCAGGGCACCCTGGTCACCGTCTCCTCA	GAGGTGCAGCTGTTGGAGTCTGGGGGAGGCTTGGTACAGCCTGGGGGGTCCCTGAGACTCTCCTGTGCAGCCTCTGGATTCACCTTTAGC	AGCTATGCTATGCAT	IGHV1-3*01	-	4	TGGGTCCGCCAGGCTCCAGGGAAGGGGCTGGAGTGGGTCTCA	TGGATCAACGCTGGCAATGGTAACACAAAATATTCACAGAAGTTCCAGGGC	IGHV1-3*01	-	24	CGGTTCACCATCTCCAGAGACAATTCCAAGAACACGCTGTATCTGCAAATGAACAGCCTGAGAGCCGAGGACACGGCCGTATATTACTGTGCGAAA	GCGTCTAGTAGTGGTTATTACTACGTCCACTTTGACTAC	AF231399	11	TGGGGCCAGGGCACCCTGGTCACCGTCTCCTCA
		pVH31	15	GAGGTGCAGCTGTTGGAGTCTGGGGGAGGCTTGGTACAGCCTGGGGGGTCCCTGAGACTCTCCTGTGCAGCCTCTGGATTCACCTTTAGCAACTTTGCCATAAGCTGGGTCCGCCAGGCTCCAGGGAAGGGGCTGGAGTGGGTCTCAGGTATCAGTGGTACTGGTGGTAGGACATACTACGCAGACTCCGTGAAGGGCCGGTTCACCATCTCCAGAGACAATTCCAAGAACACGCTGTATCTGCAAATGAACAGCCTGAGAGCCGAGGACACGGCCGTATATTACTGTGCGAAAGGGGTCGATGCTACATATAGTGCCACCTGGTACGTGGGGGGCTACTATGAGTATTGGGGCCAGGGCACCCTGGTCACCGTCTCCTCA	GAGGTGCAGCTGTTGGAGTCTGGGGGAGGCTTGGTACAGCCTGGGGGGTCCCTGAGACTCTCCTGTGCAGCCTCTGGATTCACCTTTAGC	AACTTTGCCATAAGC	none	FJ488658	3	TGGGTCCGCCAGGCTCCAGGGAAGGGGCTGGAGTGGGTCTCA	GGTATCAGTGGTACTGGTGGTAGGACATACTACGCAGACTCCGTGAAGGGC	none	FJ488658	4	CGGTTCACCATCTCCAGAGACAATTCCAAGAACACGCTGTATCTGCAAATGAACAGCCTGAGAGCCGAGGACACGGCCGTATATTACTGTGCGAAA	GGGGTCGATGCTACATATAGTGCCACCTGGTACGTGGGGGGCTACTATGAGTAT	FJ488658	29	TGGGGCCAGGGCACCCTGGTCACCGTCTCCTCA
		pVH32	14	GAGGTGCAGCTGTTGGAGTCTGGGGGAGGCTTGGTACAGCCTGGGGGGTCCCTGAGACTCTCCTGTGCAGCCTCTGGATTCACCTTTAGCAGATATGCCATGGGCTGGGTCCGCCAGGCTCCAGGGAAGGGGCTGGAGTGGGTCTCAAGTATGAGTGCTAGTGCTGGCAGCACATACTACGCAGACTCCGTGAGGGGCCGGTTCACCATCTCCAGAGACAATTCCAAGAACACGCTGTATCTGCAAATGAACAGCCTGAGAGCCGAGGACACGGCCGTATATTACTGTGCGAAAGATCTGGTTCACGCGGATATAGTGGCCCTGGGGTGTGGCCCTGACTACTGGGGCCAGGGCACCCTGGTCACCGTCTCCTCA	GAGGTGCAGCTGTTGGAGTCTGGGGGAGGCTTGGTACAGCCTGGGGGGTCCCTGAGACTCTCCTGTGCAGCCTCTGGATTCACCTTTAGC	AGATATGCCATGGGC	none	HM152492	2	TGGGTCCGCCAGGCTCCAGGGAAGGGGCTGGAGTGGGTCTCA	AGTATGAGTGCTAGTGCTGGCAGCACATACTACGCAGACTCCGTGAGGGGC	none	HM152492	7	CGGTTCACCATCTCCAGAGACAATTCCAAGAACACGCTGTATCTGCAAATGAACAGCCTGAGAGCCGAGGACACGGCCGTATATTACTGTGCGAAA	GATCTGGTTCACGCGGATATAGTGGCCCTGGGGTGTGGCCCTGACTAC	HM152492	26	TGGGGCCAGGGCACCCTGGTCACCGTCTCCTCA
		pVH33	13	GAGGTGCAGCTGTTGGAGTCTGGGGGAGGCTTGGTACAGCCTGGGGGGTCCCTGAGACTCTCCTGTGCAGCCTCTGGATTCACCTTTAGCACCTTTTTCATGAGCTGGGTCCGCCAGGCTCCAGGGAAGGGGCTGGAGTGGGTCTCAACTAATACTGGTGATGGTGGTAGTACATACTACTCAGACTCCGTGAAGGGCCGGTTCACCATCTCCAGAGACAATTCCAAGAACACGCTGTATCTGCAAATGAACAGCCTGAGAGCCGAGGACACGGCCGTATATTACTGTGCGAAAACTACTATGGTTCGGGGAGTTATGCTTGACTACTGGGGCCAGGGCACCCTGGTCACCGTCTCCTCA	GAGGTGCAGCTGTTGGAGTCTGGGGGAGGCTTGGTACAGCCTGGGGGGTCCCTGAGACTCTCCTGTGCAGCCTCTGGATTCACCTTTAGC	ACCTTTTTCATGAGC	none	JN577284	4	TGGGTCCGCCAGGCTCCAGGGAAGGGGCTGGAGTGGGTCTCA	ACTAATACTGGTGATGGTGGTAGTACATACTACTCAGACTCCGTGAAGGGC	none	JN577284	7	CGGTTCACCATCTCCAGAGACAATTCCAAGAACACGCTGTATCTGCAAATGAACAGCCTGAGAGCCGAGGACACGGCCGTATATTACTGTGCGAAA	ACTACTATGGTTCGGGGAGTTATGCTTGACTAC	JN577284	14	TGGGGCCAGGGCACCCTGGTCACCGTCTCCTCA
		pVH34	12	GAGGTGCAGCTGTTGGAGTCTGGGGGAGGCTTGGTACAGCCTGGGGGGTCCCTGAGACTCTCCTGTGCAGCCTCTGGATTCACCTTTAGCAGTTATGCCCTGAGCTGGGTCCGCCAGGCTCCAGGGAAGGGGCTGGAGTGGGTCTCACTTGTTAGTGGTAGTGCTATTAGTACATACTACGCAGACTCCGTGAAGGGCCGGTTCACCATCTCCAGAGACAATTCCAAGAACACGCTGTATCTGCAAATGAACAGCCTGAGAGCCGAGGACACGGCCGTATATTACTGTGCGAAAGGGGCTCGAGCCCACCTCTACTACGATATGGACGTCTGGGGCCAGGGCACCCTGGTCACCGTCTCCTCA	GAGGTGCAGCTGTTGGAGTCTGGGGGAGGCTTGGTACAGCCTGGGGGGTCCCTGAGACTCTCCTGTGCAGCCTCTGGATTCACCTTTAGC	AGTTATGCCCTGAGC	none	AM081209	2	TGGGTCCGCCAGGCTCCAGGGAAGGGGCTGGAGTGGGTCTCA	CTTGTTAGTGGTAGTGCTATTAGTACATACTACGCAGACTCCGTGAAGGGC	none	AM081209	7	CGGTTCACCATCTCCAGAGACAATTCCAAGAACACGCTGTATCTGCAAATGAACAGCCTGAGAGCCGAGGACACGGCCGTATATTACTGTGCGAAA	GGGGCTCGAGCCCACCTCTACTACGATATGGACGTC	AM081209	16	TGGGGCCAGGGCACCCTGGTCACCGTCTCCTCA
		pVH35	11	GAGGTGCAGCTGTTGGAGTCTGGGGGAGGCTTGGTACAGCCTGGGGGGTCCCTGAGACTCTCCTGTGCAGCCTCTGGATTCACCTTTAGCAACTTTGGCATGGACTGGGTCCGCCAGGCTCCAGGGAAGGGGCTGGAGTGGGTCTCAACTATTACTGTCAGTGGTGAAAACACATATTACGCAGACTCCGTGAAGGGCCGGTTCACCATCTCCAGAGACAATTCCAAGAACACGCTGTATCTGCAAATGAACAGCCTGAGAGCCGAGGACACGGCCGTATATTACTGTGCGAAAGGCTTTAGCAGTGGCTGGTCATTTGACTACTGGGGCCAGGGCACCCTGGTCACCGTCTCCTCA	GAGGTGCAGCTGTTGGAGTCTGGGGGAGGCTTGGTACAGCCTGGGGGGTCCCTGAGACTCTCCTGTGCAGCCTCTGGATTCACCTTTAGC	AACTTTGGCATGGAC	none	AM079551	5	TGGGTCCGCCAGGCTCCAGGGAAGGGGCTGGAGTGGGTCTCA	ACTATTACTGTCAGTGGTGAAAACACATATTACGCAGACTCCGTGAAGGGC	none	AM079551	8	CGGTTCACCATCTCCAGAGACAATTCCAAGAACACGCTGTATCTGCAAATGAACAGCCTGAGAGCCGAGGACACGGCCGTATATTACTGTGCGAAA	GGCTTTAGCAGTGGCTGGTCATTTGACTAC	AM079551	12	TGGGGCCAGGGCACCCTGGTCACCGTCTCCTCA
		pVH36	10	GAGGTGCAGCTGTTGGAGTCTGGGGGAGGCTTGGTACAGCCTGGGGGGTCCCTGAGACTCTCCTGTGCAGCCTCTGGATTCACCTTTAGCAACTTTGACCTCAGCTGGGTCCGCCAGGCTCCAGGGAAGGGGCTGGAGTGGGTCTCAGCTATTCGTGGTAGCGGTAGTAGCGCTTTCTACGCAGACTCCGTGCAGGGCCGGTTCACCATCTCCAGAGACAATTCCAAGAACACGCTGTATCTGCAAATGAACAGCCTGAGAGCCGAGGACACGGCCGTATATTACTGTGCGAAATTATCCTGGCATTACTCTGGTTGGGGGAATCCTTGGGGCCAGGGCACCCTGGTCACCGTCTCCTCA	GAGGTGCAGCTGTTGGAGTCTGGGGGAGGCTTGGTACAGCCTGGGGGGTCCCTGAGACTCTCCTGTGCAGCCTCTGGATTCACCTTTAGC	AACTTTGACCTCAGC	none	AM080654	5	TGGGTCCGCCAGGCTCCAGGGAAGGGGCTGGAGTGGGTCTCA	GCTATTCGTGGTAGCGGTAGTAGCGCTTTCTACGCAGACTCCGTGCAGGGC	none	AM080654	7	CGGTTCACCATCTCCAGAGACAATTCCAAGAACACGCTGTATCTGCAAATGAACAGCCTGAGAGCCGAGGACACGGCCGTATATTACTGTGCGAAA	TTATCCTGGCATTACTCTGGTTGGGGGAATCCT	AM080654	19	TGGGGCCAGGGCACCCTGGTCACCGTCTCCTCA
		pVH37	9	GAGGTGCAGCTGTTGGAGTCTGGGGGAGGCTTGGTACAGCCTGGGGGGTCCCTGAGACTCTCCTGTGCAGCCTCTGGATTCACCTTTAGCAACTTTGCCATGACCTGGGTCCGCCAGGCTCCAGGGAAGGGGCTGGAGTGGGTCTCAACTGTTACTAGTAGTGGTGCTGGCACATACTACGCAGACTCCGTGAAGGGCCGGTTCACCATCTCCAGAGACAATTCCAAGAACACGCTGTATCTGCAAATGAACAGCCTGAGAGCCGAGGACACGGCCGTATATTACTGTGCGAAATCTCTTGGCAGCAGCCTTGACTACTGGGGCCAGGGCACCCTGGTCACCGTCTCCTCA	GAGGTGCAGCTGTTGGAGTCTGGGGGAGGCTTGGTACAGCCTGGGGGGTCCCTGAGACTCTCCTGTGCAGCCTCTGGATTCACCTTTAGC	AACTTTGCCATGACC	none	AF471325	3	TGGGTCCGCCAGGCTCCAGGGAAGGGGCTGGAGTGGGTCTCA	ACTGTTACTAGTAGTGGTGCTGGCACATACTACGCAGACTCCGTGAAGGGC	none	AF471325	6	CGGTTCACCATCTCCAGAGACAATTCCAAGAACACGCTGTATCTGCAAATGAACAGCCTGAGAGCCGAGGACACGGCCGTATATTACTGTGCGAAA	TCTCTTGGCAGCAGCCTTGACTAC	AF471325	15	TGGGGCCAGGGCACCCTGGTCACCGTCTCCTCA
		pVH38	8	GAGGTGCAGCTGTTGGAGTCTGGGGGAGGCTTGGTACAGCCTGGGGGGTCCCTGAGACTCTCCTGTGCAGCCTCTGGATTCACCTTTAGCAGCTATTCCATGAGCTGGGTCCGCCAGGCTCCAGGGAAGGGGCTGGAGTGGGTCTCAGCTATTAGTGGCACTGGTGGTGCCATATACTACGCAGACTCCGTGAAGGGCCGGTTCACCATCTCCAGAGACAATTCCAAGAACACGCTGTATCTGCAAATGAACAGCCTGAGAGCCGAGGACACGGCCGTATATTACTGTGCGAAAGGGGGTCTCACCAAATATTGTAGTGGTGATTACTGTCACTATTGGGGCCAGGGCACCCTGGTCACCGTCTCCTCA	GAGGTGCAGCTGTTGGAGTCTGGGGGAGGCTTGGTACAGCCTGGGGGGTCCCTGAGACTCTCCTGTGCAGCCTCTGGATTCACCTTTAGC	AGCTATTCCATGAGC	none	AM080379	1	TGGGTCCGCCAGGCTCCAGGGAAGGGGCTGGAGTGGGTCTCA	GCTATTAGTGGCACTGGTGGTGCCATATACTACGCAGACTCCGTGAAGGGC	none	AM080379	5	CGGTTCACCATCTCCAGAGACAATTCCAAGAACACGCTGTATCTGCAAATGAACAGCCTGAGAGCCGAGGACACGGCCGTATATTACTGTGCGAAA	GGGGGTCTCACCAAATATTGTAGTGGTGATTACTGTCACTAT	AM080379	21	TGGGGCCAGGGCACCCTGGTCACCGTCTCCTCA
		pVH39	7	GAGGTGCAGCTGTTGGAGTCTGGGGGAGGCTTGGTACAGCCTGGGGGGTCCCTGAGACTCTCCTGTGCAGCCTCTGGATTCACCTTTAGCACCTATGTCATGGGCTGGGTCCGCCAGGCTCCAGGGAAGGGGCTGGAGTGGGTCTCAGGTATTAGTGGTCGTGGTGGTAGCACATACTACGCAGACTCCGTGAAGGGCCGGTTCACCATCTCCAGAGACAATTCCAAGAACACGCTGTATCTGCAAATGAACAGCCTGAGAGCCGAGGACACGGCCGTATATTACTGTGCGAAAGACAACTCTTACGATTTTTGGAGAGGTTACTACTACTACTACGGTATGGACGTCTGGGGCCAGGGCACCCTGGTCACCGTCTCCTCA	GAGGTGCAGCTGTTGGAGTCTGGGGGAGGCTTGGTACAGCCTGGGGGGTCCCTGAGACTCTCCTGTGCAGCCTCTGGATTCACCTTTAGC	ACCTATGTCATGGGC	none	AM081725	3	TGGGTCCGCCAGGCTCCAGGGAAGGGGCTGGAGTGGGTCTCA	GGTATTAGTGGTCGTGGTGGTAGCACATACTACGCAGACTCCGTGAAGGGC	none	AM081725	2	CGGTTCACCATCTCCAGAGACAATTCCAAGAACACGCTGTATCTGCAAATGAACAGCCTGAGAGCCGAGGACACGGCCGTATATTACTGTGCGAAA	GACAACTCTTACGATTTTTGGAGAGGTTACTACTACTACTACGGTATGGACGTC	AM081725	28	TGGGGCCAGGGCACCCTGGTCACCGTCTCCTCA
		pVH40	6	GAGGTGCAGCTGTTGGAGTCTGGGGGAGGCTTGGTACAGCCTGGGGGGTCCCTGAGACTCTCCTGTGCAGCCTCTGGATTCACCTTTAGCAACTATGCCATGACCTGGGTCCGCCAGGCTCCAGGGAAGGGGCTGGAGTGGGTCTCAGCTATTAGTAATTATGGTGGTAGCACATACTACTCAGACTCCGTGAAGGGCCGGTTCACCATCTCCAGAGACAATTCCAAGAACACGCTGTATCTGCAAATGAACAGCCTGAGAGCCGAGGACACGGCCGTATATTACTGTGCGAAATACTTTGACTTCTGGGGCCAGGGCACCCTGGTCACCGTCTCCTCA	GAGGTGCAGCTGTTGGAGTCTGGGGGAGGCTTGGTACAGCCTGGGGGGTCCCTGAGACTCTCCTGTGCAGCCTCTGGATTCACCTTTAGC	AACTATGCCATGACC	none	AJ131062	2	TGGGTCCGCCAGGCTCCAGGGAAGGGGCTGGAGTGGGTCTCA	GCTATTAGTAATTATGGTGGTAGCACATACTACTCAGACTCCGTGAAGGGC	none	AJ131062	5	CGGTTCACCATCTCCAGAGACAATTCCAAGAACACGCTGTATCTGCAAATGAACAGCCTGAGAGCCGAGGACACGGCCGTATATTACTGTGCGAAA	TACTTTGACTTC	AJ131062	22	TGGGGCCAGGGCACCCTGGTCACCGTCTCCTCA
		pVH41	5	GAGGTGCAGCTGTTGGAGTCTGGGGGAGGCTTGGTACAGCCTGGGGGGTCCCTGAGACTCTCCTGTGCAGCCTCTGGATTCACCTTTAGCAAGTACCTTATGAGGTGGGTCCGCCAGGCTCCAGGGAAGGGGCTGGAGTGGGTCTCAAGTATTAGTGACAGTGGTGAAGGCCCAACCTATTCAGACTCCGTGAAGGGCCGGTTCACCATCTCCAGAGACAATTCCAAGAACACGCTGTATCTGCAAATGAACAGCCTGAGAGCCGAGGACACGGCCGTATATTACTGTGCGAAATGCGATGGTTCGGGGCGTGACTGCGGTATGGACGTCTGGGGCCAGGGCACCCTGGTCACCGTCTCCTCA	GAGGTGCAGCTGTTGGAGTCTGGGGGAGGCTTGGTACAGCCTGGGGGGTCCCTGAGACTCTCCTGTGCAGCCTCTGGATTCACCTTTAGC	AAGTACCTTATGAGG	none	AM081032	7	TGGGTCCGCCAGGCTCCAGGGAAGGGGCTGGAGTGGGTCTCA	AGTATTAGTGACAGTGGTGAAGGCCCAACCTATTCAGACTCCGTGAAGGGC	none	AM081032	12	CGGTTCACCATCTCCAGAGACAATTCCAAGAACACGCTGTATCTGCAAATGAACAGCCTGAGAGCCGAGGACACGGCCGTATATTACTGTGCGAAA	TGCGATGGTTCGGGGCGTGACTGCGGTATGGACGTC	AM081032	18	TGGGGCCAGGGCACCCTGGTCACCGTCTCCTCA
		pVH42	4	GAGGTGCAGCTGTTGGAGTCTGGGGGAGGCTTGGTACAGCCTGGGGGGTCCCTGAGACTCTCCTGTGCAGCCTCTGGATTCACCTTTAGCACCTTTGTCATGACGTGGGTCCGCCAGGCTCCAGGGAAGGGGCTGGAGTGGGTCTCAGCTATTACTGGTAGTGGGGGTGACACATACTACGCAGACTCCGTGAAGGGCCGGTTCACCATCTCCAGAGACAATTCCAAGAACACGCTGTATCTGCAAATGAACAGCCTGAGAGCCGAGGACACGGCCGTATATTACTGTGCGAAAGATCTCCACGTAGAAGATGTTTTGGCTGGAGAAGATGTTTTGGCTGGGGGTCTGGACGTCTGGGGCCAGGGCACCCTGGTCACCGTCTCCTCA	GAGGTGCAGCTGTTGGAGTCTGGGGGAGGCTTGGTACAGCCTGGGGGGTCCCTGAGACTCTCCTGTGCAGCCTCTGGATTCACCTTTAGC	ACCTTTGTCATGACG	none	AM081239	5	TGGGTCCGCCAGGCTCCAGGGAAGGGGCTGGAGTGGGTCTCA	GCTATTACTGGTAGTGGGGGTGACACATACTACGCAGACTCCGTGAAGGGC	none	AM081239	4	CGGTTCACCATCTCCAGAGACAATTCCAAGAACACGCTGTATCTGCAAATGAACAGCCTGAGAGCCGAGGACACGGCCGTATATTACTGTGCGAAA	GATCTCCACGTAGAAGATGTTTTGGCTGGAGAAGATGTTTTGGCTGGGGGTCTGGACGTC	AM081239	35	TGGGGCCAGGGCACCCTGGTCACCGTCTCCTCA
		pVH43	3	GAGGTGCAGCTGTTGGAGTCTGGGGGAGGCTTGGTACAGCCTGGGGGGTCCCTGAGACTCTCCTGTGCAGCCTCTGGATTCACCTTTAGCAGCTTTGACATGAGCTGGGTCCGCCAGGCTCCAGGGAAGGGGCTGGAGTGGGTCTCAAGTATTAGTGGTAGTGGTATTAGAACATATTACGCAGACTCCGTGAAGGGCCGGTTCACCATCTCCAGAGACAATTCCAAGAACACGCTGTATCTGCAAATGAACAGCCTGAGAGCCGAGGACACGGCCGTATATTACTGTGCGAAAGATGGGGTGTATAGCAGTGGCCAGTACTACCATTACGGTATGGACGTCTGGGGCCAGGGCACCCTGGTCACCGTCTCCTCA	GAGGTGCAGCTGTTGGAGTCTGGGGGAGGCTTGGTACAGCCTGGGGGGTCCCTGAGACTCTCCTGTGCAGCCTCTGGATTCACCTTTAGC	AGCTTTGACATGAGC	none	AM081341	2	TGGGTCCGCCAGGCTCCAGGGAAGGGGCTGGAGTGGGTCTCA	AGTATTAGTGGTAGTGGTATTAGAACATATTACGCAGACTCCGTGAAGGGC	none	AM081341	6	CGGTTCACCATCTCCAGAGACAATTCCAAGAACACGCTGTATCTGCAAATGAACAGCCTGAGAGCCGAGGACACGGCCGTATATTACTGTGCGAAA	GATGGGGTGTATAGCAGTGGCCAGTACTACCATTACGGTATGGACGTC	AM081341	23	TGGGGCCAGGGCACCCTGGTCACCGTCTCCTCA
		pVH44	2	GAGGTGCAGCTGTTGGAGTCTGGGGGAGGCTTGGTACAGCCTGGGGGGTCCCTGAGACTCTCCTGTGCAGCCTCTGGATTCACCTTTAGCAGCTTTTTCATGAACTGGGTCCGCCAGGCTCCAGGGAAGGGGCTGGAGTGGGTCTCAACTATTAGTGCCAGTGATGGTAGGACACACTACGCAGACTCCGTGAAGGGCCGGTTCACCATCTCCAGAGACAATTCCAAGAACACGCTGTATCTGCAAATGAACAGCCTGAGAGCCGAGGACACGGCCGTATATTACTGTGCGAAAGATCTCCACTGGTACGGTATGGACGCCTGGGGCCAGGGCACCCTGGTCACCGTCTCCTCA	GAGGTGCAGCTGTTGGAGTCTGGGGGAGGCTTGGTACAGCCTGGGGGGTCCCTGAGACTCTCCTGTGCAGCCTCTGGATTCACCTTTAGC	AGCTTTTTCATGAAC	none	AM082582	4	TGGGTCCGCCAGGCTCCAGGGAAGGGGCTGGAGTGGGTCTCA	ACTATTAGTGCCAGTGATGGTAGGACACACTACGCAGACTCCGTGAAGGGC	none	AM082582	6	CGGTTCACCATCTCCAGAGACAATTCCAAGAACACGCTGTATCTGCAAATGAACAGCCTGAGAGCCGAGGACACGGCCGTATATTACTGTGCGAAA	GATCTCCACTGGTACGGTATGGACGCC	AM082582	16	TGGGGCCAGGGCACCCTGGTCACCGTCTCCTCA
		pVH45	1	GAGGTGCAGCTGTTGGAGTCTGGGGGAGGCTTGGTACAGCCTGGGGGGTCCCTGAGACTCTCCTGTGCAGCCTCTGGATTCACCTTTAGCATCTATGTCATGAGCTGGGTCCGCCAGGCTCCAGGGAAGGGGCTGGAGTGGGTCTCAGCTATTAGTGCTAGTGGTGATAACACATACTACGCAGACTCCGTGAAGGGCCGGTTCACCATCTCCAGAGACAATTCCAAGAACACGCTGTATCTGCAAATGAACAGCCTGAGAGCCGAGGACACGGCCGTATATTACTGTGCGAAAACCCCTACTTACTGGGGCCAGGGCACCCTGGTCACCGTCTCCTCA	GAGGTGCAGCTGTTGGAGTCTGGGGGAGGCTTGGTACAGCCTGGGGGGTCCCTGAGACTCTCCTGTGCAGCCTCTGGATTCACCTTTAGC	ATCTATGTCATGAGC	none	AM079219	2	TGGGTCCGCCAGGCTCCAGGGAAGGGGCTGGAGTGGGTCTCA	GCTATTAGTGCTAGTGGTGATAACACATACTACGCAGACTCCGTGAAGGGC	none	AM079219	3	CGGTTCACCATCTCCAGAGACAATTCCAAGAACACGCTGTATCTGCAAATGAACAGCCTGAGAGCCGAGGACACGGCCGTATATTACTGTGCGAAA	ACCCCTACTTAC	AM079219	22	TGGGGCCAGGGCACCCTGGTCACCGTCTCCTCA
		pVH46	15	GAGGTGCAGCTGTTGGAGTCTGGGGGAGGCTTGGTACAGCCTGGGGGGTCCCTGAGACTCTCCTGTGCAGCCTCTGGATTCACCTTTAGCGGCTTTGCCATGAACTGGGTCCGCCAGGCTCCAGGGAAGGGGCTGGAGTGGGTCTCAACTATTAGTAATAGTGCTGGTAGCACATATTACGCAGACTCCGTGAAGGGCCGGTTCACCATCTCCAGAGACAATTCCAAGAACACGCTGTATCTGCAAATGAACAGCCTGAGAGCCGAGGACACGGCCGTATATTACTGTGCGAAATATGGGGAGGATATTGTCGTTGTGCCAGCTCGCTACGGTGTGGACGTCTGGGGCCAGGGCACCCTGGTCACCGTCTCCTCA	GAGGTGCAGCTGTTGGAGTCTGGGGGAGGCTTGGTACAGCCTGGGGGGTCCCTGAGACTCTCCTGTGCAGCCTCTGGATTCACCTTTAGC	GGCTTTGCCATGAAC	none	AM080935	3	TGGGTCCGCCAGGCTCCAGGGAAGGGGCTGGAGTGGGTCTCA	ACTATTAGTAATAGTGCTGGTAGCACATATTACGCAGACTCCGTGAAGGGC	none	AM080935	5	CGGTTCACCATCTCCAGAGACAATTCCAAGAACACGCTGTATCTGCAAATGAACAGCCTGAGAGCCGAGGACACGGCCGTATATTACTGTGCGAAA	TATGGGGAGGATATTGTCGTTGTGCCAGCTCGCTACGGTGTGGACGTC	AM080935	25	TGGGGCCAGGGCACCCTGGTCACCGTCTCCTCA
		pVH47	14	GAGGTGCAGCTGTTGGAGTCTGGGGGAGGCTTGGTACAGCCTGGGGGGTCCCTGAGACTCTCCTGTGCAGCCTCTGGATTCACCTTTAGCTCCTATAGCATGACCTGGGTCCGCCAGGCTCCAGGGAAGGGGCTGGAGTGGGTCTCAAACATTAGCAGTAGTAGTAATACCGCATTCTACGCAGACTCCGTGAAGGGCCGGTTCACCATCTCCAGAGACAATTCCAAGAACACGCTGTATCTGCAAATGAACAGCCTGAGAGCCGAGGACACGGCCGTATATTACTGTGCGAAAGATCGAAATGGCTACAATTTCTTTGACTACTGGGGCCAGGGCACCCTGGTCACCGTCTCCTCA	GAGGTGCAGCTGTTGGAGTCTGGGGGAGGCTTGGTACAGCCTGGGGGGTCCCTGAGACTCTCCTGTGCAGCCTCTGGATTCACCTTTAGC	TCCTATAGCATGACC	none	AF398955	5	TGGGTCCGCCAGGCTCCAGGGAAGGGGCTGGAGTGGGTCTCA	AACATTAGCAGTAGTAGTAATACCGCATTCTACGCAGACTCCGTGAAGGGC	none	AF398955	11	CGGTTCACCATCTCCAGAGACAATTCCAAGAACACGCTGTATCTGCAAATGAACAGCCTGAGAGCCGAGGACACGGCCGTATATTACTGTGCGAAA	GATCGAAATGGCTACAATTTCTTTGACTAC	AF398955	9	TGGGGCCAGGGCACCCTGGTCACCGTCTCCTCA
		pVH48	13	GAGGTGCAGCTGTTGGAGTCTGGGGGAGGCTTGGTACAGCCTGGGGGGTCCCTGAGACTCTCCTGTGCAGCCTCTGGATTCACCTTTAGCACCTATAGCATGAACTGGGTCCGCCAGGCTCCAGGGAAGGGGCTGGAGTGGGTCTCATCCATTACTAGTAGTGGTAGTTACATATACTGCGCAGACTCAGTGAAGGGCCGGTTCACCATCTCCAGAGACAATTCCAAGAACACGCTGTATCTGCAAATGAACAGCCTGAGAGCCGAGGACACGGCCGTATATTACTGTGCGAAAGATGGCTCCGGTATGGACGTCTGGGGCCAGGGCACCCTGGTCACCGTCTCCTCA	GAGGTGCAGCTGTTGGAGTCTGGGGGAGGCTTGGTACAGCCTGGGGGGTCCCTGAGACTCTCCTGTGCAGCCTCTGGATTCACCTTTAGC	ACCTATAGCATGAAC	none	AJ389178	4	TGGGTCCGCCAGGCTCCAGGGAAGGGGCTGGAGTGGGTCTCA	TCCATTACTAGTAGTGGTAGTTACATATACTGCGCAGACTCAGTGAAGGGC	none	AJ389178	10	CGGTTCACCATCTCCAGAGACAATTCCAAGAACACGCTGTATCTGCAAATGAACAGCCTGAGAGCCGAGGACACGGCCGTATATTACTGTGCGAAA	GATGGCTCCGGTATGGACGTC	AJ389178	17	TGGGGCCAGGGCACCCTGGTCACCGTCTCCTCA
		pVH49	12	GAGGTGCAGCTGTTGGAGTCTGGGGGAGGCTTGGTACAGCCTGGGGGGTCCCTGAGACTCTCCTGTGCAGCCTCTGGATTCACCTTTAGCAGCCATTGGATGAGGTGGGTCCGCCAGGCTCCAGGGAAGGGGCTGGAGTGGGTCTCAAACATAAAGCAAGGTGGAAGTGAAGAATATTATGTGGACTCTGTGAAGGGCCGGTTCACCATCTCCAGAGACAATTCCAAGAACACGCTGTATCTGCAAATGAACAGCCTGAGAGCCGAGGACACGGCCGTATATTACTGTGCGAAAGGAAATTATAAGGCAGGTTGTGACTACTGGGGCCAGGGCACCCTGGTCACCGTCTCCTCA	GAGGTGCAGCTGTTGGAGTCTGGGGGAGGCTTGGTACAGCCTGGGGGGTCCCTGAGACTCTCCTGTGCAGCCTCTGGATTCACCTTTAGC	AGCCATTGGATGAGG	none	JN577868	5	TGGGTCCGCCAGGCTCCAGGGAAGGGGCTGGAGTGGGTCTCA	AACATAAAGCAAGGTGGAAGTGAAGAATATTATGTGGACTCTGTGAAGGGC	none	JN577868	20	CGGTTCACCATCTCCAGAGACAATTCCAAGAACACGCTGTATCTGCAAATGAACAGCCTGAGAGCCGAGGACACGGCCGTATATTACTGTGCGAAA	GGAAATTATAAGGCAGGTTGTGACTAC	JN577868	15	TGGGGCCAGGGCACCCTGGTCACCGTCTCCTCA
		pVH50	11	GAGGTGCAGCTGTTGGAGTCTGGGGGAGGCTTGGTACAGCCTGGGGGGTCCCTGAGACTCTCCTGTGCAGCCTCTGGATTCACCTTTAGCTATGCCATAAGCTGGGTCCGCCAGGCTCCAGGGAAGGGGCTGGAGTGGGTCTCAGGTATTAGTGGCGGCGGTGGTAGCACATTCTACGCTGACTCCGTGCAGGGCCGGTTCACCATCTCCAGAGACAATTCCAAGAACACGCTGTATCTGCAAATGAACAGCCTGAGAGCCGAGGACACGGCCGTATATTACTGTGCGAAACCCGAGAGAGGGATAGTGGGGGCTGCATTTGACTCCTGGGGCCAGGGCACCCTGGTCACCGTCTCCTCA	GAGGTGCAGCTGTTGGAGTCTGGGGGAGGCTTGGTACAGCCTGGGGGGTCCCTGAGACTCTCCTGTGCAGCCTCTGGATTCACCTTTAGC	TATGCCATAAGC	none	AM079688	4	TGGGTCCGCCAGGCTCCAGGGAAGGGGCTGGAGTGGGTCTCA	GGTATTAGTGGCGGCGGTGGTAGCACATTCTACGCTGACTCCGTGCAGGGC	none	AM079688	7	CGGTTCACCATCTCCAGAGACAATTCCAAGAACACGCTGTATCTGCAAATGAACAGCCTGAGAGCCGAGGACACGGCCGTATATTACTGTGCGAAA	CCCGAGAGAGGGATAGTGGGGGCTGCATTTGACTCC	AM079688	16	TGGGGCCAGGGCACCCTGGTCACCGTCTCCTCA
		pVH51	10	GAGGTGCAGCTGTTGGAGTCTGGGGGAGGCTTGGTACAGCCTGGGGGGTCCCTGAGACTCTCCTGTGCAGCCTCTGGATTCACCTTTAGCAGCAACTCCATGAGCTGGGTCCGCCAGGCTCCAGGGAAGGGGCTGGAGTGGGTCTCACTTATTTATAGCAGTGGTGGCACATACTACGCAGACTCCGTGAAGGGCCGGTTCACCATCTCCAGAGACAATTCCAAGAACACGCTGTATCTGCAAATGAACAGCCTGAGAGCCGAGGACACGGCCGTATATTACTGTGCGAAAGCGTGGGTGTATGATAGTAGTGTTTTTGACTATTGGGGCCAGGGCACCCTGGTCACCGTCTCCTCA	GAGGTGCAGCTGTTGGAGTCTGGGGGAGGCTTGGTACAGCCTGGGGGGTCCCTGAGACTCTCCTGTGCAGCCTCTGGATTCACCTTTAGC	AGCAACTCCATGAGC	none	JN646061	3	TGGGTCCGCCAGGCTCCAGGGAAGGGGCTGGAGTGGGTCTCA	CTTATTTATAGCAGTGGTGGCACATACTACGCAGACTCCGTGAAGGGC	none	JN646061	9	CGGTTCACCATCTCCAGAGACAATTCCAAGAACACGCTGTATCTGCAAATGAACAGCCTGAGAGCCGAGGACACGGCCGTATATTACTGTGCGAAA	GCGTGGGTGTATGATAGTAGTGTTTTTGACTAT	JN646061	15	TGGGGCCAGGGCACCCTGGTCACCGTCTCCTCA
		pVH52	9	GAGGTGCAGCTGTTGGAGTCTGGGGGAGGCTTGGTACAGCCTGGGGGGTCCCTGAGACTCTCCTGTGCAGCCTCTGGATTCACCTTTAGCAGCTATAACATGAACTGGGTCCGCCAGGCTCCAGGGAAGGGGCTGGAGTGGGTCTCATACGTTAGTAGTGATTCTAGTACCATATACTACGCAGACTTTGTGGAGGGCCGGTTCACCATCTCCAGAGACAATTCCAAGAACACGCTGTATCTGCAAATGAACAGCCTGAGAGCCGAGGACACGGCCGTATATTACTGTGCGAAAGGCCTGGCGTTCTGCGCCAGCTGCTATGGATACTTCCAGCTCTGGGGCCAGGGCACCCTGGTCACCGTCTCCTCA	GAGGTGCAGCTGTTGGAGTCTGGGGGAGGCTTGGTACAGCCTGGGGGGTCCCTGAGACTCTCCTGTGCAGCCTCTGGATTCACCTTTAGC	AGCTATAACATGAAC	none	AJ239370	3	TGGGTCCGCCAGGCTCCAGGGAAGGGGCTGGAGTGGGTCTCA	TACGTTAGTAGTGATTCTAGTACCATATACTACGCAGACTTTGTGGAGGGC	none	AJ239370	15	CGGTTCACCATCTCCAGAGACAATTCCAAGAACACGCTGTATCTGCAAATGAACAGCCTGAGAGCCGAGGACACGGCCGTATATTACTGTGCGAAA	GGCCTGGCGTTCTGCGCCAGCTGCTATGGATACTTCCAGCTC	AJ239370	21	TGGGGCCAGGGCACCCTGGTCACCGTCTCCTCA
		pVH53	8	GAGGTGCAGCTGTTGGAGTCTGGGGGAGGCTTGGTACAGCCTGGGGGGTCCCTGAGACTCTCCTGTGCAGCCTCTGGATTCACCTTTAGCAGCCATAGCATGAACTGGGTCCGCCAGGCTCCAGGGAAGGGGCTGGAGTGGGTCTCATACATTAGAAGTAGTAGTAGTACCATATACTACGCAGACTCTGTGAAGGGTCGGTTCACCATCTCCAGAGACAATTCCAAGAACACGCTGTATCTGCAAATGAACAGCCTGAGAGCCGAGGACACGGCCGTATATTACTGTGCGAAAGTCCCCAATTACTATGGTTCATTTCCTCGAGATGGTATGGACGTCTGGGGCCAGGGCACCCTGGTCACCGTCTCCTCA	GAGGTGCAGCTGTTGGAGTCTGGGGGAGGCTTGGTACAGCCTGGGGGGTCCCTGAGACTCTCCTGTGCAGCCTCTGGATTCACCTTTAGC	AGCCATAGCATGAAC	none	AY190818	4	TGGGTCCGCCAGGCTCCAGGGAAGGGGCTGGAGTGGGTCTCA	TACATTAGAAGTAGTAGTAGTACCATATACTACGCAGACTCTGTGAAGGGT	none	AY190818	11	CGGTTCACCATCTCCAGAGACAATTCCAAGAACACGCTGTATCTGCAAATGAACAGCCTGAGAGCCGAGGACACGGCCGTATATTACTGTGCGAAA	GTCCCCAATTACTATGGTTCATTTCCTCGAGATGGTATGGACGTC	AY190818	24	TGGGGCCAGGGCACCCTGGTCACCGTCTCCTCA
		pVH54	7	GAGGTGCAGCTGTTGGAGTCTGGGGGAGGCTTGGTACAGCCTGGGGGGTCCCTGAGACTCTCCTGTGCAGCCTCTGGATTCACCTTTAGCAGCTATACCATGAACTGGGTCCGCCAGGCTCCAGGGAAGGGGCTGGAGTGGGTCTCATACATTAGTAGTGGTAGTGGTAGCATATACTACGCAGACTCTGTGAAGGGCCGGTTCACCATCTCCAGAGACAATTCCAAGAACACGCTGTATCTGCAAATGAACAGCCTGAGAGCCGAGGACACGGCCGTATATTACTGTGCGAAACGAGGTGATAGTAGTGCATACGCCCTTGACTACTGGGGCCAGGGCACCCTGGTCACCGTCTCCTCA	GAGGTGCAGCTGTTGGAGTCTGGGGGAGGCTTGGTACAGCCTGGGGGGTCCCTGAGACTCTCCTGTGCAGCCTCTGGATTCACCTTTAGC	AGCTATACCATGAAC	none	AF471486	2	TGGGTCCGCCAGGCTCCAGGGAAGGGGCTGGAGTGGGTCTCA	TACATTAGTAGTGGTAGTGGTAGCATATACTACGCAGACTCTGTGAAGGGC	none	AF471486	8	CGGTTCACCATCTCCAGAGACAATTCCAAGAACACGCTGTATCTGCAAATGAACAGCCTGAGAGCCGAGGACACGGCCGTATATTACTGTGCGAAA	CGAGGTGATAGTAGTGCATACGCCCTTGACTAC	AF471486	12	TGGGGCCAGGGCACCCTGGTCACCGTCTCCTCA
		pVH55	6	GAGGTGCAGCTGTTGGAGTCTGGGGGAGGCTTGGTACAGCCTGGGGGGTCCCTGAGACTCTCCTGTGCAGCCTCTGGATTCACCTTTAGCAGCTATGCCATGATCTGGGTCCGCCAGGCTCCAGGGAAGGGGCTGGAGTGGGTCTCAGGTATTACTGTTAGTGGCGGTAGCACAGACTACGCAGACTCCGTGAAGGGCCGGTTCACCATCTCCAGAGACAATTCCAAGAACACGCTGTATCTGCAAATGAACAGCCTGAGAGCCGAGGACACGGCCGTATATTACTGTGCGAAAGGGGGGCCCCAACTTATAGCAGCAGCTGGGACTTATTATCACTACTACGGTATGGACGTCTGGGGCCAGGGCACCCTGGTCACCGTCTCCTCA	GAGGTGCAGCTGTTGGAGTCTGGGGGAGGCTTGGTACAGCCTGGGGGGTCCCTGAGACTCTCCTGTGCAGCCTCTGGATTCACCTTTAGC	AGCTATGCCATGATC	none	AM081850	1	TGGGTCCGCCAGGCTCCAGGGAAGGGGCTGGAGTGGGTCTCA	GGTATTACTGTTAGTGGCGGTAGCACAGACTACGCAGACTCCGTGAAGGGC	none	AM081850	5	CGGTTCACCATCTCCAGAGACAATTCCAAGAACACGCTGTATCTGCAAATGAACAGCCTGAGAGCCGAGGACACGGCCGTATATTACTGTGCGAAA	GGGGGGCCCCAACTTATAGCAGCAGCTGGGACTTATTATCACTACTACGGTATGGACGTC	AM081850	31	TGGGGCCAGGGCACCCTGGTCACCGTCTCCTCA
		pVH56	5	GAGGTGCAGCTGTTGGAGTCTGGGGGAGGCTTGGTACAGCCTGGGGGGTCCCTGAGACTCTCCTGTGCAGCCTCTGGATTCACCTTTAGCATCTTTGCCGTGAGCTGGGTCCGCCAGGCTCCAGGGAAGGGGCTGGAGTGGGTCTCAGCTATTAGTGGTCATGGTCTTAGCACATACTACGGAGACTCCGTGAAGGGCCGGTTCACCATCTCCAGAGACAATTCCAAGAACACGCTGTATCTGCAAATGAACAGCCTGAGAGCCGAGGACACGGCCGTATATTACTGTGCGAAAGCCGGAAGTGCTGGTAGCAGCTACCCGTTCTACTACTACGGTATGGACGTCTGGGGCCAGGGCACCCTGGTCACCGTCTCCTCA	GAGGTGCAGCTGTTGGAGTCTGGGGGAGGCTTGGTACAGCCTGGGGGGTCCCTGAGACTCTCCTGTGCAGCCTCTGGATTCACCTTTAGC	ATCTTTGCCGTGAGC	none	AM081419	3	TGGGTCCGCCAGGCTCCAGGGAAGGGGCTGGAGTGGGTCTCA	GCTATTAGTGGTCATGGTCTTAGCACATACTACGGAGACTCCGTGAAGGGC	none	AM081419	5	CGGTTCACCATCTCCAGAGACAATTCCAAGAACACGCTGTATCTGCAAATGAACAGCCTGAGAGCCGAGGACACGGCCGTATATTACTGTGCGAAA	GCCGGAAGTGCTGGTAGCAGCTACCCGTTCTACTACTACGGTATGGACGTC	AM081419	23	TGGGGCCAGGGCACCCTGGTCACCGTCTCCTCA
		pVH57	4	GAGGTGCAGCTGTTGGAGTCTGGGGGAGGCTTGGTACAGCCTGGGGGGTCCCTGAGACTCTCCTGTGCAGCCTCTGGATTCACCTTTAGCAGCTTTGCCATGACCTGGGTCCGCCAGGCTCCAGGGAAGGGGCTGGAGTGGGTCTCAGCTATTAGTGGTAGTGTTGGTAGCACATACTACGCAGACTCCGTGCAGGGCCGGTTCACCATCTCCAGAGACAATTCCAAGAACACGCTGTATCTGCAAATGAACAGCCTGAGAGCCGAGGACACGGCCGTATATTACTGTGCGAAAGACGGTGGGGCCTACTACGGAACGGTCAACTGGGGCCAGGGCACCCTGGTCACCGTCTCCTCA	GAGGTGCAGCTGTTGGAGTCTGGGGGAGGCTTGGTACAGCCTGGGGGGTCCCTGAGACTCTCCTGTGCAGCCTCTGGATTCACCTTTAGC	AGCTTTGCCATGACC	none	AB067250	2	TGGGTCCGCCAGGCTCCAGGGAAGGGGCTGGAGTGGGTCTCA	GCTATTAGTGGTAGTGTTGGTAGCACATACTACGCAGACTCCGTGCAGGGC	none	AB067250	2	CGGTTCACCATCTCCAGAGACAATTCCAAGAACACGCTGTATCTGCAAATGAACAGCCTGAGAGCCGAGGACACGGCCGTATATTACTGTGCGAAA	GACGGTGGGGCCTACTACGGAACGGTCAAC	AB067250	18	TGGGGCCAGGGCACCCTGGTCACCGTCTCCTCA
		pVH58	3	GAGGTGCAGCTGTTGGAGTCTGGGGGAGGCTTGGTACAGCCTGGGGGGTCCCTGAGACTCTCCTGTGCAGCCTCTGGATTCACCTTTAGCAACTTTCCCATGAGCTGGGTCCGCCAGGCTCCAGGGAAGGGGCTGGAGTGGGTCTCAGTTATTAGTGGTAGTGGTGGAAGCACACTCTACACAGACTCCGTGAAGGGCCGGTTCACCATCTCCAGAGACAATTCCAAGAACACGCTGTATCTGCAAATGAACAGCCTGAGAGCCGAGGACACGGCCGTATATTACTGTGCGAAAGATCAGGACGATTTTTGGAGTGTTTCAAATTGGTTCGACCCCTGGGGCCAGGGCACCCTGGTCACCGTCTCCTCA	GAGGTGCAGCTGTTGGAGTCTGGGGGAGGCTTGGTACAGCCTGGGGGGTCCCTGAGACTCTCCTGTGCAGCCTCTGGATTCACCTTTAGC	AACTTTCCCATGAGC	none	AF471304	3	TGGGTCCGCCAGGCTCCAGGGAAGGGGCTGGAGTGGGTCTCA	GTTATTAGTGGTAGTGGTGGAAGCACACTCTACACAGACTCCGTGAAGGGC	none	AF471304	5	CGGTTCACCATCTCCAGAGACAATTCCAAGAACACGCTGTATCTGCAAATGAACAGCCTGAGAGCCGAGGACACGGCCGTATATTACTGTGCGAAA	GATCAGGACGATTTTTGGAGTGTTTCAAATTGGTTCGACCCC	AF471304	23	TGGGGCCAGGGCACCCTGGTCACCGTCTCCTCA
		pVH59	2	GAGGTGCAGCTGTTGGAGTCTGGGGGAGGCTTGGTACAGCCTGGGGGGTCCCTGAGACTCTCCTGTGCAGCCTCTGGATTCACCTTTAGCAACTATGCCATGAGCTGGGTCCGCCAGGCTCCAGGGAAGGGGCTGGAGTGGGTCTCAACTTTTAGTAAGACTGGTGATAGAACATTTTATGCAGACTCCGTGAAGGGCCGGTTCACCATCTCCAGAGACAATTCCAAGAACACGCTGTATCTGCAAATGAACAGCCTGAGAGCCGAGGACACGGCCGTATATTACTGTGCGAAAAATGGGCCCTTTGGTTGTGGTGGTGACTGCGCAGACTTTGACTACTGGGGCCAGGGCACCCTGGTCACCGTCTCCTCA	GAGGTGCAGCTGTTGGAGTCTGGGGGAGGCTTGGTACAGCCTGGGGGGTCCCTGAGACTCTCCTGTGCAGCCTCTGGATTCACCTTTAGC	AACTATGCCATGAGC	none	AM079245	1	TGGGTCCGCCAGGCTCCAGGGAAGGGGCTGGAGTGGGTCTCA	ACTTTTAGTAAGACTGGTGATAGAACATTTTATGCAGACTCCGTGAAGGGC	none	AM079245	11	CGGTTCACCATCTCCAGAGACAATTCCAAGAACACGCTGTATCTGCAAATGAACAGCCTGAGAGCCGAGGACACGGCCGTATATTACTGTGCGAAA	AATGGGCCCTTTGGTTGTGGTGGTGACTGCGCAGACTTTGACTAC	AM079245	21	TGGGGCCAGGGCACCCTGGTCACCGTCTCCTCA
		pVH60	1	GAGGTGCAGCTGTTGGAGTCTGGGGGAGGCTTGGTACAGCCTGGGGGGTCCCTGAGACTCTCCTGTGCAGCCTCTGGATTCACCTTTAGCAGTTTTGCCCTGAATTGGGTCCGCCAGGCTCCAGGGAAGGGGCTGGAGTGGGTCTCAACTATTACTGGTAGTGCTAGTAACACATACTACGCAGACTCCGTGAAGGGCCGGTTCACCATCTCCAGAGACAATTCCAAGAACACGCTGTATCTGCAAATGAACAGCCTGAGAGCCGAGGACACGGCCGTATATTACTGTGCGAAAGGGGCACATAGTCGCAGCCTAACTTGGTTCGGCCCCTGGGGCCAGGGCACCCTGGTCACCGTCTCCTCA	GAGGTGCAGCTGTTGGAGTCTGGGGGAGGCTTGGTACAGCCTGGGGGGTCCCTGAGACTCTCCTGTGCAGCCTCTGGATTCACCTTTAGC	AGTTTTGCCCTGAAT	none	AM080704	5	TGGGTCCGCCAGGCTCCAGGGAAGGGGCTGGAGTGGGTCTCA	ACTATTACTGGTAGTGCTAGTAACACATACTACGCAGACTCCGTGAAGGGC	none	AM080704	5	CGGTTCACCATCTCCAGAGACAATTCCAAGAACACGCTGTATCTGCAAATGAACAGCCTGAGAGCCGAGGACACGGCCGTATATTACTGTGCGAAA	GGGGCACATAGTCGCAGCCTAACTTGGTTCGGCCCC	AM080704	17	TGGGGCCAGGGCACCCTGGTCACCGTCTCCTCA
	λ chain	Vλ original		CAGTCTGCCCTGACTCAGCCTGCCTCCGTGTCTGGGTCTCCTGGACAGTCGATCACCATCTCCTGCACTGGAACCAGCAGTGACGTTGGTGGTTATAACTATGTCTCCTGGTACCAACAaaACCCAGGCAAAGCCCCCAAACTCATGATTTATGATGTCAGTAATCGGCCCTCAGGGaTTTCTAATCGCTTCTCTGGCTCCAAGTCTGGCAACACGGCCTCCCTGACCATCTCTGGGCTCCAGGCTGAcGACGAGGCTGATTATTACTGCACCTCATATACAAACGACAGCAATTCTCAGGTATTCGGCGGAGGGACCAAGCTGACCGTCCTA	CAGTCTGCCCTGACTCAGCCTGCCTCCGTGTCTGGGTCTCCTGGACAGTCGATCACCATCTCCTGC	ACTGGAACCAGCAGTGACGTTGGTGGTTATAACTATGTCTCC		-		TGGTACCAACAAAACCCAGGCAAAGCCCCCAAACTCATGATTTAT	GATGTCAGTAATCGGCCCTCA		-		GGGATTTCTAATCGCTTCTCTGGCTCCAAGTCTGGCAACACGGCCTCCCTGACCATCTCTGGGCTCCAGGCTGACGACGAGGCTGATTATTACTGC	ACCTCATATACAAACGACAGCAATTCTCAGGTA			TTCGGCGGAGGGACCAAGCTGACCGTCCTA
		pVLλ01	15	CAGTCTGCCCTGACTCAGCCTGCCTCCGTGTCTGGGTCTCCTGGACAGTCGATCACCATCTCCTGCACTGGGAACAGCAACAATGTTGGCAACCAAGGAGCAGCTTGGTACCAACAGCACCCAGGCAAAGCCCCCAAACTCATGATTTATAGGAATAACAACCGGCCCTCAGGGGTTTCTAATCGCTTCTCTGGCTCCAAGTCTGGCAACACGGCCTCCCTGACCATCTCTGGGCTCCAGGCTGAGGACGAGGCTGATTATTACTGCGCAGCATGGGATGACAGCCTGAGTGCCCATGTGGTATTCGGCGGAGGGACCAAGCTGACCGTCCTA	CAGTCTGCCCTGACTCAGCCTGCCTCCGTGTCTGGGTCTCCTGGACAGTCGATCACCATCTCCTGC	ACTGGGAACAGCAACAATGTTGGCAACCAAGGAGCAGCT	IGLV10-54*01	-	19	TGGTACCAACAGCACCCAGGCAAAGCCCCCAAACTCATGATTTAT	AGGAATAACAACCGGCCCTCA	IGLV10-54*01	-	8	GGGGTTTCTAATCGCTTCTCTGGCTCCAAGTCTGGCAACACGGCCTCCCTGACCATCTCTGGGCTCCAGGCTGAGGACGAGGCTGATTATTACTGC	GCAGCATGGGATGACAGCCTGAGTGCCCATGTGGTA	EU169677.2	18	TTCGGCGGAGGGACCAAGCTGACCGTCCTA
		pVLλ02	14	CAGTCTGCCCTGACTCAGCCTGCCTCCGTGTCTGGGTCTCCTGGACAGTCGATCACCATCTCCTGCGGCTTGAGCTCTGGCTCAGTCTCTACTAGTTACTACCCCAGCTGGTACCAACAGCACCCAGGCAAAGCCCCCAAACTCATGATTTATAGCACAAACACTCGCTCTTCTGGGGTTTCTAATCGCTTCTCTGGCTCCAAGTCTGGCAACACGGCCTCCCTGACCATCTCTGGGCTCCAGGCTGAGGACGAGGCTGATTATTACTGCGTGCTGTATATGGGTAGTGGCATTTCTGTGGTATTCGGCGGAGGGACCAAGCTGACCGTCCTA	CAGTCTGCCCTGACTCAGCCTGCCTCCGTGTCTGGGTCTCCTGGACAGTCGATCACCATCTCCTGC	GGCTTGAGCTCTGGCTCAGTCTCTACTAGTTACTACCCCAGC	IGLV8-61*01	-	24	TGGTACCAACAGCACCCAGGCAAAGCCCCCAAACTCATGATTTAT	AGCACAAACACTCGCTCTTCT	IGLV8-61*01	-	12	GGGGTTTCTAATCGCTTCTCTGGCTCCAAGTCTGGCAACACGGCCTCCCTGACCATCTCTGGGCTCCAGGCTGAGGACGAGGCTGATTATTACTGC	GTGCTGTATATGGGTAGTGGCATTTCTGTGGTA	in silico VDJ	16	TTCGGCGGAGGGACCAAGCTGACCGTCCTA
		pVLλ03	13	CAGTCTGCCCTGACTCAGCCTGCCTCCGTGTCTGGGTCTCCTGGACAGTCGATCACCATCTCCTGCGCTTCCAGCACTGGAGCAGTCACCAGTGGTTACTATCCAAACTGGTACCAACAGCACCCAGGCAAAGCCCCCAAACTCATGATTTATAGTACAAGCAACAAACACTCCGGGGTTTCTAATCGCTTCTCTGGCTCCAAGTCTGGCAACACGGCCTCCCTGACCATCTCTGGGCTCCAGGCTGAGGACGAGGCTGATTATTACTGCAGCTCATATACAATCACCGACATCGTGGTCTTCGGCGGAGGGACCAAGCTGACCGTCCTA	CAGTCTGCCCTGACTCAGCCTGCCTCCGTGTCTGGGTCTCCTGGACAGTCGATCACCATCTCCTGC	GCTTCCAGCACTGGAGCAGTCACCAGTGGTTACTATCCAAAC	IGLV7-43*01	-	22	TGGTACCAACAGCACCCAGGCAAAGCCCCCAAACTCATGATTTAT	AGTACAAGCAACAAACACTCC	IGLV7-43*01	-	11	GGGGTTTCTAATCGCTTCTCTGGCTCCAAGTCTGGCAACACGGCCTCCCTGACCATCTCTGGGCTCCAGGCTGAGGACGAGGCTGATTATTACTGC	AGCTCATATACAATCACCGACATCGTGGTC	AY530325.1	11	TTCGGCGGAGGGACCAAGCTGACCGTCCTA
		pVLλ04	12	CAGTCTGCCCTGACTCAGCCTGCCTCCGTGTCTGGGTCTCCTGGACAGTCGATCACCATCTCCTGCATGCTGAGCAGTGGCTTCAGTGTTGGGGACTTCTGGATAAGGTGGTACCAACAGCACCCAGGCAAAGCCCCCAAACTCATGATTTATTACCACTCAGACTCCAATAAGGGCCAAGGCTCTGGGGTTTCTAATCGCTTCTCTGGCTCCAAGTCTGGCAACACGGCCTCCCTGACCATCTCTGGGCTCCAGGCTGAGGACGAGGCTGATTATTACTGCGGTACATGGCACAGCAACTCTAAGACTCATGTGGTATTCGGCGGAGGGACCAAGCTGACCGTCCTA	CAGTCTGCCCTGACTCAGCCTGCCTCCGTGTCTGGGTCTCCTGGACAGTCGATCACCATCTCCTGC	ATGCTGAGCAGTGGCTTCAGTGTTGGGGACTTCTGGATAAGG	IGLV5-52*01	-	23	TGGTACCAACAGCACCCAGGCAAAGCCCCCAAACTCATGATTTAT	TACCACTCAGACTCCAATAAGGGCCAAGGCTCT	IGLV5-52*01	-	17	GGGGTTTCTAATCGCTTCTCTGGCTCCAAGTCTGGCAACACGGCCTCCCTGACCATCTCTGGGCTCCAGGCTGAGGACGAGGCTGATTATTACTGC	GGTACATGGCACAGCAACTCTAAGACTCATGTGGTA	in silico VDJ	18	TTCGGCGGAGGGACCAAGCTGACCGTCCTA
		pVLλ05	11	CAGTCTGCCCTGACTCAGCCTGCCTCCGTGTCTGGGTCTCCTGGACAGTCGATCACCATCTCCTGCACCTTGCCCAGTGACATCAATGTTGGTAGCTACAACATATACTGGTACCAACAGCACCCAGGCAAAGCCCCCAAACTCATGATTTATTACTACTCAGACTCAGATAAGGGCCAGGGCTCTGGGGTTTCTAATCGCTTCTCTGGCTCCAAGTCTGGCAACACGGCCTCCCTGACCATCTCTGGGCTCCAGGCTGAGGACGAGGCTGATTATTACTGCCACTCATATGCAGGCGGCGACACTTTCGATGTGGTGTTCGGCGGAGGGACCAAGCTGACCGTCCTA	CAGTCTGCCCTGACTCAGCCTGCCTCCGTGTCTGGGTCTCCTGGACAGTCGATCACCATCTCCTGC	ACCTTGCCCAGTGACATCAATGTTGGTAGCTACAACATATAC	IGLV5-37*01	-	19	TGGTACCAACAGCACCCAGGCAAAGCCCCCAAACTCATGATTTAT	TACTACTCAGACTCAGATAAGGGCCAGGGCTCT	IGLV5-37*01	-	16	GGGGTTTCTAATCGCTTCTCTGGCTCCAAGTCTGGCAACACGGCCTCCCTGACCATCTCTGGGCTCCAGGCTGAGGACGAGGCTGATTATTACTGC	CACTCATATGCAGGCGGCGACACTTTCGATGTGGTG	in silico VDJ	15	TTCGGCGGAGGGACCAAGCTGACCGTCCTA
		pVLλ06	10	CAGTCTGCCCTGACTCAGCCTGCCTCCGTGTCTGGGTCTCCTGGACAGTCGATCACCATCTCCTGCACTCTGAGCAGTGGGCACAGTAGCTACATCATCGCATGGTACCAACAGCACCCAGGCAAAGCCCCCAAACTCATGATTTATCTTGAAGGTAGTGGAAGCTACAACAAGGGGAGCGGGGTTTCTAATCGCTTCTCTGGCTCCAAGTCTGGCAACACGGCCTCCCTGACCATCTCTGGGCTCCAGGCTGAGGACGAGGCTGATTATTACTGCGAGACCTGGGACAGTAACACTCATGTGGTATTCGGCGGAGGGACCAAGCTGACCGTCCTA	CAGTCTGCCCTGACTCAGCCTGCCTCCGTGTCTGGGTCTCCTGGACAGTCGATCACCATCTCCTGC	ACTCTGAGCAGTGGGCACAGTAGCTACATCATCGCA	IGLV4-60*01	-	21	TGGTACCAACAGCACCCAGGCAAAGCCCCCAAACTCATGATTTAT	CTTGAAGGTAGTGGAAGCTACAACAAGGGGAGC	IGLV4-60*01	-	20	GGGGTTTCTAATCGCTTCTCTGGCTCCAAGTCTGGCAACACGGCCTCCCTGACCATCTCTGGGCTCCAGGCTGAGGACGAGGCTGATTATTACTGC	GAGACCTGGGACAGTAACACTCATGTGGTA	in silico VDJ	17	TTCGGCGGAGGGACCAAGCTGACCGTCCTA
		pVLλ07	9	CAGTCTGCCCTGACTCAGCCTGCCTCCGTGTCTGGGTCTCCTGGACAGTCGATCACCATCTCCTGCTCAGGAGATGTACTGGCAAAAAAATATGCTCGGTGGTACCAACAGCACCCAGGCAAAGCCCCCAAACTCATGATTTATAGGAAAAACAGCCAACTCTCAGGGGTTTCTAATCGCTTCTCTGGCTCCAAGTCTGGCAACACGGCCTCCCTGACCATCTCTGGGCTCCAGGCTGAGGACGAGGCTGATTATTACTGCTACTCTGCGGCTGACAACAATCTTGTGGTATTCGGCGGAGGGACCAAGCTGACCGTCCTA	CAGTCTGCCCTGACTCAGCCTGCCTCCGTGTCTGGGTCTCCTGGACAGTCGATCACCATCTCCTGC	TCAGGAGATGTACTGGCAAAAAAATATGCTCGG	IGLV3-27*01	-	21	TGGTACCAACAGCACCCAGGCAAAGCCCCCAAACTCATGATTTAT	AGGAAAAACAGCCAACTCTCA	none	D86993	12	GGGGTTTCTAATCGCTTCTCTGGCTCCAAGTCTGGCAACACGGCCTCCCTGACCATCTCTGGGCTCCAGGCTGAGGACGAGGCTGATTATTACTGC	TACTCTGCGGCTGACAACAATCTTGTGGTA	in silico VDJ	15	TTCGGCGGAGGGACCAAGCTGACCGTCCTA
		pVLλ08	8	CAGTCTGCCCTGACTCAGCCTGCCTCCGTGTCTGGGTCTCCTGGACAGTCGATCACCATCTCCTGCTCTGGAGATGTACTGGGGGAAAATTATGCTGACTGGTACCAACAGCACCCAGGCAAAGCCCCCAAACTCATGATTTATGAAGATAGTGAGCGGTACCCTGGGGTTTCTAATCGCTTCTCTGGCTCCAAGTCTGGCAACACGGCCTCCCTGACCATCTCTGGGCTCCAGGCTGAGGACGAGGCTGATTATTACTGCGGAACATGGGATAGCAGCCTGAGTGGTGTGGTATTCGGCGGAGGGACCAAGCTGACCGTCCTA	CAGTCTGCCCTGACTCAGCCTGCCTCCGTGTCTGGGTCTCCTGGACAGTCGATCACCATCTCCTGC	TCTGGAGATGTACTGGGGGAAAATTATGCTGAC	IGLV3-22*01	-	18	TGGTACCAACAGCACCCAGGCAAAGCCCCCAAACTCATGATTTAT	GAAGATAGTGAGCGGTACCCT	IGLV3-22*01	-	9	GGGGTTTCTAATCGCTTCTCTGGCTCCAAGTCTGGCAACACGGCCTCCCTGACCATCTCTGGGCTCCAGGCTGAGGACGAGGCTGATTATTACTGC	GGAACATGGGATAGCAGCCTGAGTGGTGTGGTA	AJ399851.1	19	TTCGGCGGAGGGACCAAGCTGACCGTCCTA
		pVLλ09	7	CAGTCTGCCCTGACTCAGCCTGCCTCCGTGTCTGGGTCTCCTGGACAGTCGATCACCATCTCCTGCCAAGGAGACAGCCTCAGAAGCTATTATGCAAGCTGGTACCAACAGCACCCAGGCAAAGCCCCCAAACTCATGATTTATGGTAAAAACAACCGGCCCTCAGGGGTTTCTAATCGCTTCTCTGGCTCCAAGTCTGGCAACACGGCCTCCCTGACCATCTCTGGGCTCCAGGCTGAGGACGAGGCTGATTATTACTGCCAGTCCTATGACAGCAGCCTGAGTGGTGTGGTATTCGGCGGAGGGACCAAGCTGACCGTCCTA	CAGTCTGCCCTGACTCAGCCTGCCTCCGTGTCTGGGTCTCCTGGACAGTCGATCACCATCTCCTGC	CAAGGAGACAGCCTCAGAAGCTATTATGCAAGC	IGLV3-19*01	-	22	TGGTACCAACAGCACCCAGGCAAAGCCCCCAAACTCATGATTTAT	GGTAAAAACAACCGGCCCTCA	IGLV3-19*01	-	7	GGGGTTTCTAATCGCTTCTCTGGCTCCAAGTCTGGCAACACGGCCTCCCTGACCATCTCTGGGCTCCAGGCTGAGGACGAGGCTGATTATTACTGC	CAGTCCTATGACAGCAGCCTGAGTGGTGTGGTA	X93004.1	16	TTCGGCGGAGGGACCAAGCTGACCGTCCTA
		pVLλ10	6	CAGTCTGCCCTGACTCAGCCTGCCTCCGTGTCTGGGTCTCCTGGACAGTCGATCACCATCTCCTGCTCTGGAGATGCATTGCCAAAAAAATATGCTTATTGGTACCAACAGCACCCAGGCAAAGCCCCCAAACTCATGATTTATGAGGACAGCAAACGACCCTCCGGGGTTTCTAATCGCTTCTCTGGCTCCAAGTCTGGCAACACGGCCTCCCTGACCATCTCTGGGCTCCAGGCTGAGGACGAGGCTGATTATTACTGCGCAGCATGGGATGACAGCCTGAATGGTCCCTTTTATGTCTTCGGCGGAGGGACCAAGCTGACCGTCCTA	CAGTCTGCCCTGACTCAGCCTGCCTCCGTGTCTGGGTCTCCTGGACAGTCGATCACCATCTCCTGC	TCTGGAGATGCATTGCCAAAAAAATATGCTTAT	IGLV3-10*01	-	21	TGGTACCAACAGCACCCAGGCAAAGCCCCCAAACTCATGATTTAT	GAGGACAGCAAACGACCCTCC	IGLV3-10*01	-	6	GGGGTTTCTAATCGCTTCTCTGGCTCCAAGTCTGGCAACACGGCCTCCCTGACCATCTCTGGGCTCCAGGCTGAGGACGAGGCTGATTATTACTGC	GCAGCATGGGATGACAGCCTGAATGGTCCCTTTTATGTC	AY043124.1	20	TTCGGCGGAGGGACCAAGCTGACCGTCCTA
		pVLλ11	5	CAGTCTGCCCTGACTCAGCCTGCCTCCGTGTCTGGGTCTCCTGGACAGTCGATCACCATCTCCTGCTCTGGAGATAAATTGGGGGATAAATATGCTTGCTGGTACCAACAGCACCCAGGCAAAGCCCCCAAACTCATGATTTATCAAGATAGCAAGCGGCCCTCAGGGGTTTCTAATCGCTTCTCTGGCTCCAAGTCTGGCAACACGGCCTCCCTGACCATCTCTGGGCTCCAGGCTGAGGACGAGGCTGATTATTACTGCCAGTCCTTTGACAACAGCCTGTGCCAGTCCTTTGACAACAGCCTGAATTATGTGCTTTTCGGCGGAGGGACCAAGCTGACCGTCCTA	CAGTCTGCCCTGACTCAGCCTGCCTCCGTGTCTGGGTCTCCTGGACAGTCGATCACCATCTCCTGC	TCTGGAGATAAATTGGGGGATAAATATGCTTGC	IGLV3-1*01	-	17	TGGTACCAACAGCACCCAGGCAAAGCCCCCAAACTCATGATTTAT	CAAGATAGCAAGCGGCCCTCA	IGLV3-1*01	-	6	GGGGTTTCTAATCGCTTCTCTGGCTCCAAGTCTGGCAACACGGCCTCCCTGACCATCTCTGGGCTCCAGGCTGAGGACGAGGCTGATTATTACTGC	CAGTCCTTTGACAACAGCCTGTGCCAGTCCTTTGACAACAGCCTGAATTATGTGCTT	AY928135.2	33	TTCGGCGGAGGGACCAAGCTGACCGTCCTA
		pVLλ12	4	CAGTCTGCCCTGACTCAGCCTGCCTCCGTGTCTGGGTCTCCTGGACAGTCGATCACCATCTCCTGCACTGGAACCAGCAGTGACGTTGGTAGTTATAACCGTGTCTCCTGGTACCAACAGCACCCAGGCAAAGCCCCCAAACTCATGATTTATGAGGTCAGTAATCGGCCCTCAGGGGTTTCTAATCGCTTCTCTGGCTCCAAGTCTGGCAACACGGCCTCCCTGACCATCTCTGGGCTCCAGGCTGAGGACGAGGCTGATTATTACTGCGCAGCATGGGATGGCAGCCCGGCCCCGAGTGACTTTTATGTCTTCGGCGGAGGGACCAAGCTGACCGTCCTA	CAGTCTGCCCTGACTCAGCCTGCCTCCGTGTCTGGGTCTCCTGGACAGTCGATCACCATCTCCTGC	ACTGGAACCAGCAGTGACGTTGGTAGTTATAACCGTGTCTCC	IGLV2-18*01	-	3	TGGTACCAACAGCACCCAGGCAAAGCCCCCAAACTCATGATTTAT	GAGGTCAGTAATCGGCCCTCA	IGLV2-18*01	-	1	GGGGTTTCTAATCGCTTCTCTGGCTCCAAGTCTGGCAACACGGCCTCCCTGACCATCTCTGGGCTCCAGGCTGAGGACGAGGCTGATTATTACTGC	GCAGCATGGGATGGCAGCCCGGCCCCGAGTGACTTTTATGTC	DQ841054.1	23	TTCGGCGGAGGGACCAAGCTGACCGTCCTA
		pVLλ13	3	CAGTCTGCCCTGACTCAGCCTGCCTCCGTGTCTGGGTCTCCTGGACAGTCGATCACCATCTCCTGCTCTGGAAGCAGCTCCGACATGGGGAATTATGCGGTATCCTGGTACCAACAGCACCCAGGCAAAGCCCCCAAACTCATGATTTATGATGTCAGTAAGCGGCCCTCAGGGGTTTCTAATCGCTTCTCTGGCTCCAAGTCTGGCAACACGGCCTCCCTGACCATCTCTGGGCTCCAGGCTGAGGACGAGGCTGATTATTACTGCAGCTCATATGAAGACAGCAACAATTTGGGGGTATTCGGCGGAGGGACCAAGCTGACCGTCCTA	CAGTCTGCCCTGACTCAGCCTGCCTCCGTGTCTGGGTCTCCTGGACAGTCGATCACCATCTCCTGC	TCTGGAAGCAGCTCCGACATGGGGAATTATGCGGTATCC	IGLV1-41*01	-	16	TGGTACCAACAGCACCCAGGCAAAGCCCCCAAACTCATGATTTAT	GATGTCAGTAAGCGGCCCTCA	IGLV2-11*01	-	1	GGGGTTTCTAATCGCTTCTCTGGCTCCAAGTCTGGCAACACGGCCTCCCTGACCATCTCTGGGCTCCAGGCTGAGGACGAGGCTGATTATTACTGC	AGCTCATATGAAGACAGCAACAATTTGGGGGTA	HM996172.1	11	TTCGGCGGAGGGACCAAGCTGACCGTCCTA
		pVLλ14	2	CAGTCTGCCCTGACTCAGCCTGCCTCCGTGTCTGGGTCTCCTGGACAGTCGATCACCATCTCCTGCTCTGGAAGCAGCTCCAACATCGGAAGTAATACTGTAAACTGGTACCAACAGCACCCAGGCAAAGCCCCCAAACTCATGATTTATAGTAATAATCAGCGGCCCTCAGGGGTTTCTAATCGCTTCTCTGGCTCCAAGTCTGGCAACACGGCCTCCCTGACCATCTCTGGGCTCCAGGCTGAGGACGAGGCTGATTATTACTGCGCAGCATGGGATGACAGCCTGAGTGGTGTGGTTTTCGGCGGAGGGACCAAGCTGACCGTCCTA	CAGTCTGCCCTGACTCAGCCTGCCTCCGTGTCTGGGTCTCCTGGACAGTCGATCACCATCTCCTGC	TCTGGAAGCAGCTCCAACATCGGAAGTAATACTGTAAAC	IGLV1-44*01	-	17	TGGTACCAACAGCACCCAGGCAAAGCCCCCAAACTCATGATTTAT	AGTAATAATCAGCGGCCCTCA	IGLV1-44*01	-	7	GGGGTTTCTAATCGCTTCTCTGGCTCCAAGTCTGGCAACACGGCCTCCCTGACCATCTCTGGGCTCCAGGCTGAGGACGAGGCTGATTATTACTGC	GCAGCATGGGATGACAGCCTGAGTGGTGTGGTT	L26896.1	19	TTCGGCGGAGGGACCAAGCTGACCGTCCTA
		pVLλ15	1	CAGTCTGCCCTGACTCAGCCTGCCTCCGTGTCTGGGTCTCCTGGACAGTCGATCACCATCTCCTGCTCTGGAAGCAGCTCCAACATCGGAAATAATGCTGTAAACTGGTACCAACAGCACCCAGGCAAAGCCCCCAAACTCATGATTTATTATGATGATCTGCTGCCCTCAGGGGTTTCTAATCGCTTCTCTGGCTCCAAGTCTGGCAACACGGCCTCCCTGACCATCTCTGGGCTCCAGGCTGAGGACGAGGCTGATTATTACTGCGGAACATGGGATGGCAGCCTGAATGGTGGGAGGCTGTTCGGCGGAGGGACCAAGCTGACCGTCCTA	CAGTCTGCCCTGACTCAGCCTGCCTCCGTGTCTGGGTCTCCTGGACAGTCGATCACCATCTCCTGC	TCTGGAAGCAGCTCCAACATCGGAAATAATGCTGTAAAC	IGLV1-36*01	-	19	TGGTACCAACAGCACCCAGGCAAAGCCCCCAAACTCATGATTTAT	TATGATGATCTGCTGCCCTCA	IGLV1-36*01	-	8	GGGGTTTCTAATCGCTTCTCTGGCTCCAAGTCTGGCAACACGGCCTCCCTGACCATCTCTGGGCTCCAGGCTGAGGACGAGGCTGATTATTACTGC	GGAACATGGGATGGCAGCCTGAATGGTGGGAGGCTG	DQ840936.1	22	TTCGGCGGAGGGACCAAGCTGACCGTCCTA
		pVLλ16	15	CAGTCTGCCCTGACTCAGCCTGCCTCCGTGTCTGGGTCTCCTGGACAGTCGATCACCATCTCCTGCACCCTGAGCAGCGGCTACAGTAATTATAAAGTGGACTGGTACCAACAGCACCCAGGCAAAGCCCCCAAACTCATGATTTATGTGGGCACTGGTGGGATTGTGGGATCCAAGGGGGATGGGGTTTCTAATCGCTTCTCTGGCTCCAAGTCTGGCAACACGGCCTCCCTGACCATCTCTGGGCTCCAGGCTGAGGACGAGGCTGATTATTACTGCGGGGCAGACCATGGCAGTGGGAGCAACTTCGTGGTGGTATTCGGCGGAGGGACCAAGCTGACCGTCCTA	CAGTCTGCCCTGACTCAGCCTGCCTCCGTGTCTGGGTCTCCTGGACAGTCGATCACCATCTCCTGC	ACCCTGAGCAGCGGCTACAGTAATTATAAAGTGGAC	IGLV9-49*01	-	20	TGGTACCAACAGCACCCAGGCAAAGCCCCCAAACTCATGATTTAT	GTGGGCACTGGTGGGATTGTGGGATCCAAGGGGGAT	IGLV9-49*01	-	23	GGGGTTTCTAATCGCTTCTCTGGCTCCAAGTCTGGCAACACGGCCTCCCTGACCATCTCTGGGCTCCAGGCTGAGGACGAGGCTGATTATTACTGC	GGGGCAGACCATGGCAGTGGGAGCAACTTCGTGGTGGTA	AF052783.1	20	TTCGGCGGAGGGACCAAGCTGACCGTCCTA
		pVLλ17	14	CAGTCTGCCCTGACTCAGCCTGCCTCCGTGTCTGGGTCTCCTGGACAGTCGATCACCATCTCCTGCGGCTCCAGCACTGGAGCTGTCACCAGTGGTCATTATCCCTACTGGTACCAACAGCACCCAGGCAAAGCCCCCAAACTCATGATTTATGATACAAGCAACAAACACTCCGGGGTTTCTAATCGCTTCTCTGGCTCCAAGTCTGGCAACACGGCCTCCCTGACCATCTCTGGGCTCCAGGCTGAGGACGAGGCTGATTATTACTGCGCAACATGGGATGACAGCCTGAATGAGGGAGTGTTCGGCGGAGGGACCAAGCTGACCGTCCTA	CAGTCTGCCCTGACTCAGCCTGCCTCCGTGTCTGGGTCTCCTGGACAGTCGATCACCATCTCCTGC	GGCTCCAGCACTGGAGCTGTCACCAGTGGTCATTATCCCTAC	IGLV7-46*01	-	21	TGGTACCAACAGCACCCAGGCAAAGCCCCCAAACTCATGATTTAT	GATACAAGCAACAAACACTCC	IGLV7-46*01	-	10	GGGGTTTCTAATCGCTTCTCTGGCTCCAAGTCTGGCAACACGGCCTCCCTGACCATCTCTGGGCTCCAGGCTGAGGACGAGGCTGATTATTACTGC	GCAACATGGGATGACAGCCTGAATGAGGGAGTG	EF589428.2	20	TTCGGCGGAGGGACCAAGCTGACCGTCCTA
		pVLλ18	13	CAGTCTGCCCTGACTCAGCCTGCCTCCGTGTCTGGGTCTCCTGGACAGTCGATCACCATCTCCTGCACCCGCAGCAGTGGCAGCATTGCCAGCAACTATGTGCAGTGGTACCAACAGCACCCAGGCAAAGCCCCCAAACTCATGATTTATGAGGATAACCAAAGACCCTCTGGGGTTTCTAATCGCTTCTCTGGCTCCAAGTCTGGCAACACGGCCTCCCTGACCATCTCTGGGCTCCAGGCTGAGGACGAGGCTGATTATTACTGCCAGTCCTATGACAGCAGCCTGAGGAGAGTCTTCGGCGGAGGGACCAAGCTGACCGTCCTA	CAGTCTGCCCTGACTCAGCCTGCCTCCGTGTCTGGGTCTCCTGGACAGTCGATCACCATCTCCTGC	ACCCGCAGCAGTGGCAGCATTGCCAGCAACTATGTGCAG	IGLV6-57*01	-	20	TGGTACCAACAGCACCCAGGCAAAGCCCCCAAACTCATGATTTAT	GAGGATAACCAAAGACCCTCT	IGLV6-57*01	-	9	GGGGTTTCTAATCGCTTCTCTGGCTCCAAGTCTGGCAACACGGCCTCCCTGACCATCTCTGGGCTCCAGGCTGAGGACGAGGCTGATTATTACTGC	CAGTCCTATGACAGCAGCCTGAGGAGAGTC	DQ098786.1	17	TTCGGCGGAGGGACCAAGCTGACCGTCCTA
		pVLλ19	12	CAGTCTGCCCTGACTCAGCCTGCCTCCGTGTCTGGGTCTCCTGGACAGTCGATCACCATCTCCTGCACCTTGCGCAGTGGCATCAATGTTGGTACCTACAGGATATACTGGTACCAACAGCACCCAGGCAAAGCCCCCAAACTCATGATTTATTACAAATCAGACTCAGATAAGCAGCAGGGCTCTGGGGTTTCTAATCGCTTCTCTGGCTCCAAGTCTGGCAACACGGCCTCCCTGACCATCTCTGGGCTCCAGGCTGAGGACGAGGCTGATTATTACTGCGCAGCATGGGATGACAGCCTGAATGTGGTATTCGGCGGAGGGACCAAGCTGACCGTCCTA	CAGTCTGCCCTGACTCAGCCTGCCTCCGTGTCTGGGTCTCCTGGACAGTCGATCACCATCTCCTGC	ACCTTGCGCAGTGGCATCAATGTTGGTACCTACAGGATATAC	IGLV5-39*01	-	21	TGGTACCAACAGCACCCAGGCAAAGCCCCCAAACTCATGATTTAT	TACAAATCAGACTCAGATAAGCAGCAGGGCTCT	IGLV5-39*01	-	17	GGGGTTTCTAATCGCTTCTCTGGCTCCAAGTCTGGCAACACGGCCTCCCTGACCATCTCTGGGCTCCAGGCTGAGGACGAGGCTGATTATTACTGC	GCAGCATGGGATGACAGCCTGAATGTGGTA	AF103631.1	17	TTCGGCGGAGGGACCAAGCTGACCGTCCTA
		pVLλ20	11	CAGTCTGCCCTGACTCAGCCTGCCTCCGTGTCTGGGTCTCCTGGACAGTCGATCACCATCTCCTGCACTCTGAGCAGTGGGCACAGCAGCTACGCCATCGCATGGTACCAACAGCACCCAGGCAAAGCCCCCAAACTCATGATTTATCTTAACAGTGATGGCAGCCACAGCAAGGGGGACGGGGTTTCTAATCGCTTCTCTGGCTCCAAGTCTGGCAACACGGCCTCCCTGACCATCTCTGGGCTCCAGGCTGAGGACGAGGCTGATTATTACTGCAGCTCATATGCAGGCAACAACAATTTGGGGGATGTGCTTTTCGGCGGAGGGACCAAGCTGACCGTCCTA	CAGTCTGCCCTGACTCAGCCTGCCTCCGTGTCTGGGTCTCCTGGACAGTCGATCACCATCTCCTGC	ACTCTGAGCAGTGGGCACAGCAGCTACGCCATCGCA	IGLV4-69*01	-	23	TGGTACCAACAGCACCCAGGCAAAGCCCCCAAACTCATGATTTAT	CTTAACAGTGATGGCAGCCACAGCAAGGGGGAC	IGLV4-69*01	-	19	GGGGTTTCTAATCGCTTCTCTGGCTCCAAGTCTGGCAACACGGCCTCCCTGACCATCTCTGGGCTCCAGGCTGAGGACGAGGCTGATTATTACTGC	AGCTCATATGCAGGCAACAACAATTTGGGGGATGTGCTT	in silico VDJ	16	TTCGGCGGAGGGACCAAGCTGACCGTCCTA
		pVLλ21	10	CAGTCTGCCCTGACTCAGCCTGCCTCCGTGTCTGGGTCTCCTGGACAGTCGATCACCATCTCCTGCACCCTAAGCAGTGAGCACAGCACCTACACCATCGAATGGTACCAACAGCACCCAGGCAAAGCCCCCAAACTCATGATTTATGTTAAGAGTGATGGCAGCCACAGCAAGGGGGACGGGGTTTCTAATCGCTTCTCTGGCTCCAAGTCTGGCAACACGGCCTCCCTGACCATCTCTGGGCTCCAGGCTGAGGACGAGGCTGATTATTACTGCGGAGAGAGCCACACGATTGATGGCCAAGTCGGTGTGGTATTCGGCGGAGGGACCAAGCTGACCGTCCTA	CAGTCTGCCCTGACTCAGCCTGCCTCCGTGTCTGGGTCTCCTGGACAGTCGATCACCATCTCCTGC	ACCCTAAGCAGTGAGCACAGCACCTACACCATCGAA	IGLV4-3*01	-	23	TGGTACCAACAGCACCCAGGCAAAGCCCCCAAACTCATGATTTAT	GTTAAGAGTGATGGCAGCCACAGCAAGGGGGAC	IGLV4-3*01	-	19	GGGGTTTCTAATCGCTTCTCTGGCTCCAAGTCTGGCAACACGGCCTCCCTGACCATCTCTGGGCTCCAGGCTGAGGACGAGGCTGATTATTACTGC	GGAGAGAGCCACACGATTGATGGCCAAGTCGGTGTGGTA	AF194816.1	20	TTCGGCGGAGGGACCAAGCTGACCGTCCTA
		pVLλ22	9	CAGTCTGCCCTGACTCAGCCTGCCTCCGTGTCTGGGTCTCCTGGACAGTCGATCACCATCTCCTGCTCTGGAGATGCATTGCCAAAGCAATATGCTTATTGGTACCAACAGCACCCAGGCAAAGCCCCCAAACTCATGATTTATGATGATAGCGACCGGCCCTCAGGGGTTTCTAATCGCTTCTCTGGCTCCAAGTCTGGCAACACGGCCTCCCTGACCATCTCTGGGCTCCAGGCTGAGGACGAGGCTGATTATTACTGCAGCTCATATGCAGGCAGCAACAATTGGGTGTTCGGCGGAGGGACCAAGCTGACCGTCCTA	CAGTCTGCCCTGACTCAGCCTGCCTCCGTGTCTGGGTCTCCTGGACAGTCGATCACCATCTCCTGC	TCTGGAGATGCATTGCCAAAGCAATATGCTTAT	IGLV3-25*01	-	22	TGGTACCAACAGCACCCAGGCAAAGCCCCCAAACTCATGATTTAT	GATGATAGCGACCGGCCCTCA	IGLV3-21*02	-	5	GGGGTTTCTAATCGCTTCTCTGGCTCCAAGTCTGGCAACACGGCCTCCCTGACCATCTCTGGGCTCCAGGCTGAGGACGAGGCTGATTATTACTGC	AGCTCATATGCAGGCAGCAACAATTGGGTG	U87151.1	12	TTCGGCGGAGGGACCAAGCTGACCGTCCTA
		pVLλ23	8	CAGTCTGCCCTGACTCAGCCTGCCTCCGTGTCTGGGTCTCCTGGACAGTCGATCACCATCTCCTGCGGGGGAAACAACATTGGAAGTAAAAGTGTGCACTGGTACCAACAGCACCCAGGCAAAGCCCCCAAACTCATGATTTATTATGATAGCGACCGGCCCTCAGGGGTTTCTAATCGCTTCTCTGGCTCCAAGTCTGGCAACACGGCCTCCCTGACCATCTCTGGGCTCCAGGCTGAGGACGAGGCTGATTATTACTGCCAGGTGTGGGATGATAATAGTGATCATCTTATATTCGGCGGAGGGACCAAGCTGACCGTCCTA	CAGTCTGCCCTGACTCAGCCTGCCTCCGTGTCTGGGTCTCCTGGACAGTCGATCACCATCTCCTGC	GGGGGAAACAACATTGGAAGTAAAAGTGTGCAC	IGLV3-21*01	-	19	TGGTACCAACAGCACCCAGGCAAAGCCCCCAAACTCATGATTTAT	TATGATAGCGACCGGCCCTCA	IGLV3-21*01	-	6	GGGGTTTCTAATCGCTTCTCTGGCTCCAAGTCTGGCAACACGGCCTCCCTGACCATCTCTGGGCTCCAGGCTGAGGACGAGGCTGATTATTACTGC	CAGGTGTGGGATGATAATAGTGATCATCTTATA	DQ165791.1	20	TTCGGCGGAGGGACCAAGCTGACCGTCCTA
		pVLλ24	7	CAGTCTGCCCTGACTCAGCCTGCCTCCGTGTCTGGGTCTCCTGGACAGTCGATCACCATCTCCTGCTCTGGAGAAGCATTGCCAAAAAAATATGCTTATTGGTACCAACAGCACCCAGGCAAAGCCCCCAAACTCATGATTTATAAAGACAGCGAGAGGCCCTCAGGGGTTTCTAATCGCTTCTCTGGCTCCAAGTCTGGCAACACGGCCTCCCTGACCATCTCTGGGCTCCAGGCTGAGGACGAGGCTGATTATTACTGCAACTCTTTTACAAGCACCACCAATTATGTCTTATTCGGCGGAGGGACCAAGCTGACCGTCCTA	CAGTCTGCCCTGACTCAGCCTGCCTCCGTGTCTGGGTCTCCTGGACAGTCGATCACCATCTCCTGC	TCTGGAGAAGCATTGCCAAAAAAATATGCTTAT	IGLV3-16*01	-	22	TGGTACCAACAGCACCCAGGCAAAGCCCCCAAACTCATGATTTAT	AAAGACAGCGAGAGGCCCTCA	IGLV3-16*01	-	7	GGGGTTTCTAATCGCTTCTCTGGCTCCAAGTCTGGCAACACGGCCTCCCTGACCATCTCTGGGCTCCAGGCTGAGGACGAGGCTGATTATTACTGC	AACTCTTTTACAAGCACCACCAATTATGTCTTA	AY731036.1	12	TTCGGCGGAGGGACCAAGCTGACCGTCCTA
		pVLλ25	6	CAGTCTGCCCTGACTCAGCCTGCCTCCGTGTCTGGGTCTCCTGGACAGTCGATCACCATCTCCTGCGGGGGAAACAACATTGGAAGTAAAAATGTGCACTGGTACCAACAGCACCCAGGCAAAGCCCCCAAACTCATGATTTATAGGGATAGCAACCGGCCCTCTGGGGTTTCTAATCGCTTCTCTGGCTCCAAGTCTGGCAACACGGCCTCCCTGACCATCTCTGGGCTCCAGGCTGAGGACGAGGCTGATTATTACTGCCAGTCCTATGACAGGAGTGGTTGGGTGTTCGGCGGAGGGACCAAGCTGACCGTCCTA	CAGTCTGCCCTGACTCAGCCTGCCTCCGTGTCTGGGTCTCCTGGACAGTCGATCACCATCTCCTGC	GGGGGAAACAACATTGGAAGTAAAAATGTGCAC	IGLV3-9*01	-	19	TGGTACCAACAGCACCCAGGCAAAGCCCCCAAACTCATGATTTAT	AGGGATAGCAACCGGCCCTCT	IGLV3-9*01	-	8	GGGGTTTCTAATCGCTTCTCTGGCTCCAAGTCTGGCAACACGGCCTCCCTGACCATCTCTGGGCTCCAGGCTGAGGACGAGGCTGATTATTACTGC	CAGTCCTATGACAGGAGTGGTTGGGTG	in silico VDJ	17	TTCGGCGGAGGGACCAAGCTGACCGTCCTA
		pVLλ26	5	CAGTCTGCCCTGACTCAGCCTGCCTCCGTGTCTGGGTCTCCTGGACAGTCGATCACCATCTCCTGCACTGGAACCAGCAGTGATGTTGGGAGTTATAACCTTGTCTCCTGGTACCAACAGCACCCAGGCAAAGCCCCCAAACTCATGATTTATGAGGGCAGTAAGCGGCCCTCAGGGGTTTCTAATCGCTTCTCTGGCTCCAAGTCTGGCAACACGGCCTCCCTGACCATCTCTGGGCTCCAGGCTGAGGACGAGGCTGATTATTACTGCCAGTCCTATGACAGCAGCCTGAGTGGTTGCCAGTCCTATGACAGCAGCCTGAGTGGTTTGGTGTTCGGCGGAGGGACCAAGCTGACCGTCCTA	CAGTCTGCCCTGACTCAGCCTGCCTCCGTGTCTGGGTCTCCTGGACAGTCGATCACCATCTCCTGC	ACTGGAACCAGCAGTGATGTTGGGAGTTATAACCTTGTCTCC	IGLV2-14*02	-	5	TGGTACCAACAGCACCCAGGCAAAGCCCCCAAACTCATGATTTAT	GAGGGCAGTAAGCGGCCCTCA	IGLV2-14*02	-	3	GGGGTTTCTAATCGCTTCTCTGGCTCCAAGTCTGGCAACACGGCCTCCCTGACCATCTCTGGGCTCCAGGCTGAGGACGAGGCTGATTATTACTGC	CAGTCCTATGACAGCAGCCTGAGTGGTTGCCAGTCCTATGACAGCAGCCTGAGTGGTTTGGTG	AY928122.1	38	TTCGGCGGAGGGACCAAGCTGACCGTCCTA
		pVLλ27	4	CAGTCTGCCCTGACTCAGCCTGCCTCCGTGTCTGGGTCTCCTGGACAGTCGATCACCATCTCCTGCACTGGGAGCAGCTCCAACATTGGGGCGGGTTATGTTGTACATTGGTACCAACAGCACCCAGGCAAAGCCCCCAAACTCATGATTTATGAAAATAATAAGCGACCCTCAGGGGTTTCTAATCGCTTCTCTGGCTCCAAGTCTGGCAACACGGCCTCCCTGACCATCTCTGGGCTCCAGGCTGAGGACGAGGCTGATTATTACTGCAGCTCATATACAAGCAGCGGCACTCCTGTGGTATTCGGCGGAGGGACCAAGCTGACCGTCCTA	CAGTCTGCCCTGACTCAGCCTGCCTCCGTGTCTGGGTCTCCTGGACAGTCGATCACCATCTCCTGC	ACTGGGAGCAGCTCCAACATTGGGGCGGGTTATGTTGTACAT	IGLV1-50*01	-	19	TGGTACCAACAGCACCCAGGCAAAGCCCCCAAACTCATGATTTAT	GAAAATAATAAGCGACCCTCA	IGLV1-41*01	-	7	GGGGTTTCTAATCGCTTCTCTGGCTCCAAGTCTGGCAACACGGCCTCCCTGACCATCTCTGGGCTCCAGGCTGAGGACGAGGCTGATTATTACTGC	AGCTCATATACAAGCAGCGGCACTCCTGTGGTA	DQ187588.1	9	TTCGGCGGAGGGACCAAGCTGACCGTCCTA
		pVLλ28	3	CAGTCTGCCCTGACTCAGCCTGCCTCCGTGTCTGGGTCTCCTGGACAGTCGATCACCATCTCCTGCTCTGGAAGCAGCTCCAACATTGGGAATAATTATGTATCCTGGTACCAACAGCACCCAGGCAAAGCCCCCAAACTCATGATTTATGACAATAATAAGCGACCCTCAGGGGTTTCTAATCGCTTCTCTGGCTCCAAGTCTGGCAACACGGCCTCCCTGACCATCTCTGGGCTCCAGGCTGAGGACGAGGCTGATTATTACTGCGGAACATGGGATAGCAGCCTGAGTGCTGGTGCTGTGTTCGGCGGAGGGACCAAGCTGACCGTCCTA	CAGTCTGCCCTGACTCAGCCTGCCTCCGTGTCTGGGTCTCCTGGACAGTCGATCACCATCTCCTGC	TCTGGAAGCAGCTCCAACATTGGGAATAATTATGTATCC	IGLV1-51*01	-	13	TGGTACCAACAGCACCCAGGCAAAGCCCCCAAACTCATGATTTAT	GACAATAATAAGCGACCCTCA	IGLV1-51*01	-	7	GGGGTTTCTAATCGCTTCTCTGGCTCCAAGTCTGGCAACACGGCCTCCCTGACCATCTCTGGGCTCCAGGCTGAGGACGAGGCTGATTATTACTGC	GGAACATGGGATAGCAGCCTGAGTGCTGGTGCTGTG	M25909.1	21	TTCGGCGGAGGGACCAAGCTGACCGTCCTA
		pVLλ29	2	CAGTCTGCCCTGACTCAGCCTGCCTCCGTGTCTGGGTCTCCTGGACAGTCGATCACCATCTCCTGCACTGGGAGCAGCTCCAACATCGGGGCAGGTTATGATGTACACTGGTACCAACAGCACCCAGGCAAAGCCCCCAAACTCATGATTTATGGTAACAGCAATCGGCCCTCAGGGGTTTCTAATCGCTTCTCTGGCTCCAAGTCTGGCAACACGGCCTCCCTGACCATCTCTGGGCTCCAGGCTGAGGACGAGGCTGATTATTACTGCCAGTCCTATGACAGCAGCCTGAGTGGTTCTGTGGTATTCGGCGGAGGGACCAAGCTGACCGTCCTA	CAGTCTGCCCTGACTCAGCCTGCCTCCGTGTCTGGGTCTCCTGGACAGTCGATCACCATCTCCTGC	ACTGGGAGCAGCTCCAACATCGGGGCAGGTTATGATGTACAC	IGLV1-40*01	-	19	TGGTACCAACAGCACCCAGGCAAAGCCCCCAAACTCATGATTTAT	GGTAACAGCAATCGGCCCTCA	IGLV1-40*01	-	4	GGGGTTTCTAATCGCTTCTCTGGCTCCAAGTCTGGCAACACGGCCTCCCTGACCATCTCTGGGCTCCAGGCTGAGGACGAGGCTGATTATTACTGC	CAGTCCTATGACAGCAGCCTGAGTGGTTCTGTGGTA	AJ241371.1	16	TTCGGCGGAGGGACCAAGCTGACCGTCCTA
		pVLλ30	1	CAGTCTGCCCTGACTCAGCCTGCCTCCGTGTCTGGGTCTCCTGGACAGTCGATCACCATCTCCTGCTCTGGAAGCAGCTCCAACATCGGAAGTAATTATGTATACTGGTACCAACAGCACCCAGGCAAAGCCCCCAAACTCATGATTTATAGGAATAATCAGCGGCCCTCAGGGGTTTCTAATCGCTTCTCTGGCTCCAAGTCTGGCAACACGGCCTCCCTGACCATCTCTGGGCTCCAGGCTGAGGACGAGGCTGATTATTACTGCGCAGCATGGGATGACAGCCTGAGTGGTCATTGGGTGTTCGGCGGAGGGACCAAGCTGACCGTCCTA	CAGTCTGCCCTGACTCAGCCTGCCTCCGTGTCTGGGTCTCCTGGACAGTCGATCACCATCTCCTGC	TCTGGAAGCAGCTCCAACATCGGAAGTAATTATGTATAC	IGLV1-47*01	-	16	TGGTACCAACAGCACCCAGGCAAAGCCCCCAAACTCATGATTTAT	AGGAATAATCAGCGGCCCTCA	IGLV1-47*01	-	8	GGGGTTTCTAATCGCTTCTCTGGCTCCAAGTCTGGCAACACGGCCTCCCTGACCATCTCTGGGCTCCAGGCTGAGGACGAGGCTGATTATTACTGC	GCAGCATGGGATGACAGCCTGAGTGGTCATTGGGTG	U36537.1	20	TTCGGCGGAGGGACCAAGCTGACCGTCCTA
	κ chain	Vκ original		GACATCCAGATGACCCAGTCTCCATCCTCCCTGTCTGCATCTGTAGGAGACAGAGTCACCATCACTTGCCGTGCATCCCAAAGTATCTCTAATAATTTACACTGGTATCAGCAGAAACCAGGGAAAGCCCCTAAGCTCCTGATCTATGATGCCAGTAATCTGGAATCAGGGGTCCCATCAAGGTTCAGTGGCAGTGGATCTGGGACAGATTTCACTCTCACCATCAACAGTCTGCAACCTGAAGATTTTGCAACTTACTACTGTCAACAATATTATAGCACCCCCCTTACTTTTGGCCAGGGGACCAAGCTGGAGATCAAA	GACATCCAGATGACCCAGTCTCCATCCTCCCTGTCTGCATCTGTAGGAGACAGAGTCACCATCACTTGC	CGTGCATCCCAAAGTATCTCTAATAATTTACAC				TGGTATCAGCAGAAACCAGGGAAAGCCCCTAAGCTCCTGATCTAT	GATGCCAGTAATCTGGAATCA				GGGGTCCCATCAAGGTTCAGTGGCAGTGGATCTGGGACAGATTTCACTCTCACCATCAACAGTCTGCAACCTGAAGATTTTGCAACTTACTACTGT	CAACAATATTATAGCACCCCCCTTACT			TTTGGCCAGGGGACCAAGCTGGAGATCAAA
		pVLk01	27	GACATCCAGATGACCCAGTCTCCATCCTCCCTGTCTGCATCTGTAGGAGACAGAGTCACCATCACTTGCCGTGCATCCCAACGTATCAATACTTATTTAAACTGGTATCAGCAGAAACCAGGGAAAGCCCCTAAGCTCCTGATCTATTATACCAGTACTCTGGAATCAGGGGTCCCATCAAGGTTCAGTGGCAGTGGATCTGGGACAGATTTCACTCTCACCATCAACAGTCTGCAACCTGAAGATTTTGCAACTTACTACTGTCAACAATATTCAAACTACCCCCTTACTTTTGGCCAGGGGACCAAGCTGGAGATCAAA	GACATCCAGATGACCCAGTCTCCATCCTCCCTGTCTGCATCTGTAGGAGACAGAGTCACCATCACTTGC	CGTGCATCCCAACGTATCAATACTTATTTAAAC	none	2VXQ_L	6	TGGTATCAGCAGAAACCAGGGAAAGCCCCTAAGCTCCTGATCTAT	TATACCAGTACTCTGGAATCA	none	1FGV_L	3	GGGGTCCCATCAAGGTTCAGTGGCAGTGGATCTGGGACAGATTTCACTCTCACCATCAACAGTCTGCAACCTGAAGATTTTGCAACTTACTACTGT	CAACAATATTCAAACTACCCCCTTACT	2CMR_L	5	TTTGGCCAGGGGACCAAGCTGGAGATCAAA
		pVLk02	26	GACATCCAGATGACCCAGTCTCCATCCTCCCTGTCTGCATCTGTAGGAGACAGAGTCACCATCACTTGCCGTGCATCCGAAAATATCTATAGTTATTTAGCCTGGTATCAGCAGAAACCAGGGAAAGCCCCTAAGCTCCTGATCTATGCTGCCACTAGTCTGCAATCAGGGGTCCCATCAAGGTTCAGTGGCAGTGGATCTGGGACAGATTTCACTCTCACCATCAACAGTCTGCAACCTGAAGATTTTGCAACTTACTACTGTCAACAATATGATAAATGGCCCCTTACTTTTGGCCAGGGGACCAAGCTGGAGATCAAA	GACATCCAGATGACCCAGTCTCCATCCTCCCTGTCTGCATCTGTAGGAGACAGAGTCACCATCACTTGC	CGTGCATCCGAAAATATCTATAGTTATTTAGCC	none	5KEN_D	7	TGGTATCAGCAGAAACCAGGGAAAGCCCCTAAGCTCCTGATCTAT	GCTGCCACTAGTCTGCAATCA	none	4HFW_A	4	GGGGTCCCATCAAGGTTCAGTGGCAGTGGATCTGGGACAGATTTCACTCTCACCATCAACAGTCTGCAACCTGAAGATTTTGCAACTTACTACTGT	CAACAATATGATAAATGGCCCCTTACT	3KYK_L	6	TTTGGCCAGGGGACCAAGCTGGAGATCAAA
		pVLk03	25	GACATCCAGATGACCCAGTCTCCATCCTCCCTGTCTGCATCTGTAGGAGACAGAGTCACCATCACTTGCCGTGCATCCCAAAGTGTCTCTAGTTATTTAGCCTGGTATCAGCAGAAACCAGGGAAAGCCCCTAAGCTCCTGATCTATGAAGCCAGTAATCTGCAAGCAGGGGTCCCATCAAGGTTCAGTGGCAGTGGATCTGGGACAGATTTCACTCTCACCATCAACAGTCTGCAACCTGAAGATTTTGCAACTTACTACTGTCTCCAACATAATAGCAACCCCCTTACTTTTGGCCAGGGGACCAAGCTGGAGATCAAA	GACATCCAGATGACCCAGTCTCCATCCTCCCTGTCTGCATCTGTAGGAGACAGAGTCACCATCACTTGC	CGTGCATCCCAAAGTGTCTCTAGTTATTTAGCC	none	5MVZ_B	5	TGGTATCAGCAGAAACCAGGGAAAGCCCCTAAGCTCCTGATCTAT	GAAGCCAGTAATCTGCAAGCA	none	1AR2_A	3	GGGGTCCCATCAAGGTTCAGTGGCAGTGGATCTGGGACAGATTTCACTCTCACCATCAACAGTCTGCAACCTGAAGATTTTGCAACTTACTACTGT	CTCCAACATAATAGCAACCCCCTTACT	4ERS_L	5	TTTGGCCAGGGGACCAAGCTGGAGATCAAA
		pVLk04	24	GACATCCAGATGACCCAGTCTCCATCCTCCCTGTCTGCATCTGTAGGAGACAGAGTCACCATCACTTGCCGTGCATCCGAAAGTGTCTCTAGTGATTTAGCCTGGTATCAGCAGAAACCAGGGAAAGCCCCTAAGCTCCTGATCTATGTTGCCAGTAGTCTGCAATCAGGGGTCCCATCAAGGTTCAGTGGCAGTGGATCTGGGACAGATTTCACTCTCACCATCAACAGTCTGCAACCTGAAGATTTTGCAACTTACTACTGTCAACAATCTCATAGCTGGCCCTTTACTTTTGGCCAGGGGACCAAGCTGGAGATCAAA	GACATCCAGATGACCCAGTCTCCATCCTCCCTGTCTGCATCTGTAGGAGACAGAGTCACCATCACTTGC	CGTGCATCCGAAAGTGTCTCTAGTGATTTAGCC	none	1RZ8_A	6	TGGTATCAGCAGAAACCAGGGAAAGCCCCTAAGCTCCTGATCTAT	GTTGCCAGTAGTCTGCAATCA	none	3FZU_D	3	GGGGTCCCATCAAGGTTCAGTGGCAGTGGATCTGGGACAGATTTCACTCTCACCATCAACAGTCTGCAACCTGAAGATTTTGCAACTTACTACTGT	CAACAATCTCATAGCTGGCCCTTTACT	4G3Y_L	6	TTTGGCCAGGGGACCAAGCTGGAGATCAAA
		pVLk05	23	GACATCCAGATGACCCAGTCTCCATCCTCCCTGTCTGCATCTGTAGGAGACAGAGTCACCATCACTTGCCGTGCATCCCAAAGTGTCACTAATTATTTAGCCTGGTATCAGCAGAAACCAGGGAAAGCCCCTAAGCTCCTGATCTATGCTACCAGTAGTCTGGACTCAGGGGTCCCATCAAGGTTCAGTGGCAGTGGATCTGGGACAGATTTCACTCTCACCATCAACAGTCTGCAACCTGAAGATTTTGCAACTTACTACTGTAAACAATATTGGAACACCCCCTTTACTTTTGGCCAGGGGACCAAGCTGGAGATCAAA	GACATCCAGATGACCCAGTCTCCATCCTCCCTGTCTGCATCTGTAGGAGACAGAGTCACCATCACTTGC	CGTGCATCCCAAAGTGTCACTAATTATTTAGCC	none	4HIE_A	5	TGGTATCAGCAGAAACCAGGGAAAGCCCCTAAGCTCCTGATCTAT	GCTACCAGTAGTCTGGACTCA	none	2HH0_L	4	GGGGTCCCATCAAGGTTCAGTGGCAGTGGATCTGGGACAGATTTCACTCTCACCATCAACAGTCTGCAACCTGAAGATTTTGCAACTTACTACTGT	AAACAATATTGGAACACCCCCTTTACT	4LMQ_I	5	TTTGGCCAGGGGACCAAGCTGGAGATCAAA
		pVLk06	22	GACATCCAGATGACCCAGTCTCCATCCTCCCTGTCTGCATCTGTAGGAGACAGAGTCACCATCACTTGCCGTGCATCCCAAAGTGTCGGTCGTAATTTAGGCTGGTATCAGCAGAAACCAGGGAAAGCCCCTAAGCTCCTGATCTATACTACCAGTAATCTGGCCTCAGGGGTCCCATCAAGGTTCAGTGGCAGTGGATCTGGGACAGATTTCACTCTCACCATCAACAGTCTGCAACCTGAAGATTTTGCAACTTACTACTGTCAACATTTTTGGAGCACCCCCTTTACTTTTGGCCAGGGGACCAAGCTGGAGATCAAA	GACATCCAGATGACCCAGTCTCCATCCTCCCTGTCTGCATCTGTAGGAGACAGAGTCACCATCACTTGC	CGTGCATCCCAAAGTGTCGGTCGTAATTTAGGC	none	3FN0_L	7	TGGTATCAGCAGAAACCAGGGAAAGCCCCTAAGCTCCTGATCTAT	ACTACCAGTAATCTGGCCTCA	none	3NFP_B	5	GGGGTCCCATCAAGGTTCAGTGGCAGTGGATCTGGGACAGATTTCACTCTCACCATCAACAGTCTGCAACCTGAAGATTTTGCAACTTACTACTGT	CAACATTTTTGGAGCACCCCCTTTACT	3ULU_E	5	TTTGGCCAGGGGACCAAGCTGGAGATCAAA
		pVLk07	21	GACATCCAGATGACCCAGTCTCCATCCTCCCTGTCTGCATCTGTAGGAGACAGAGTCACCATCACTTGCCGTGCATCCCAAAGTATCGGTAGTAGTTTACACTGGTATCAGCAGAAACCAGGGAAAGCCCCTAAGCTCCTGATCTATGCTGCCAGTAATCAGGGCTCAGGGGTCCCATCAAGGTTCAGTGGCAGTGGATCTGGGACAGATTTCACTCTCACCATCAACAGTCTGCAACCTGAAGATTTTGCAACTTACTACTGTCAACAATCTTATACCACCCCCCCTACTTTTGGCCAGGGGACCAAGCTGGAGATCAAA	GACATCCAGATGACCCAGTCTCCATCCTCCCTGTCTGCATCTGTAGGAGACAGAGTCACCATCACTTGC	CGTGCATCCCAAAGTATCGGTAGTAGTTTACAC	none	5BVJ_A	4	TGGTATCAGCAGAAACCAGGGAAAGCCCCTAAGCTCCTGATCTAT	GCTGCCAGTAATCAGGGCTCA	none	1H0D_A	4	GGGGTCCCATCAAGGTTCAGTGGCAGTGGATCTGGGACAGATTTCACTCTCACCATCAACAGTCTGCAACCTGAAGATTTTGCAACTTACTACTGT	CAACAATCTTATACCACCCCCCCTACT	3SOB_L	3	TTTGGCCAGGGGACCAAGCTGGAGATCAAA
		pVLk08	20	GACATCCAGATGACCCAGTCTCCATCCTCCCTGTCTGCATCTGTAGGAGACAGAGTCACCATCACTTGCCGTACATCCCAAAGTATCTCTAGTTATTTAAACTGGTATCAGCAGAAACCAGGGAAAGCCCCTAAGCTCCTGATCTATGCTGCCAGTTATCTGGAATCAGGGGTCCCATCAAGGTTCAGTGGCAGTGGATCTGGGACAGATTTCACTCTCACCATCAACAGTCTGCAACCTGAAGATTTTGCAACTTACTACTGTCTCCAACATTATAACACCCCCTGGACTTTTGGCCAGGGGACCAAGCTGGAGATCAAA	GACATCCAGATGACCCAGTCTCCATCCTCCCTGTCTGCATCTGTAGGAGACAGAGTCACCATCACTTGC	CGTACATCCCAAAGTATCTCTAGTTATTTAAAC	none	1DEE_A	4	TGGTATCAGCAGAAACCAGGGAAAGCCCCTAAGCTCCTGATCTAT	GCTGCCAGTTATCTGGAATCA	none	5G64_L	2	GGGGTCCCATCAAGGTTCAGTGGCAGTGGATCTGGGACAGATTTCACTCTCACCATCAACAGTCTGCAACCTGAAGATTTTGCAACTTACTACTGT	CTCCAACATTATAACACCCCCTGGACT	3MO1_A	7	TTTGGCCAGGGGACCAAGCTGGAGATCAAA
		pVLk09	19	GACATCCAGATGACCCAGTCTCCATCCTCCCTGTCTGCATCTGTAGGAGACAGAGTCACCATCACTTGCTCTGCATCCCAAGGTATCTCTAATTATTTAAACTGGTATCAGCAGAAACCAGGGAAAGCCCCTAAGCTCCTGATCTATGGTGCCAGTATTCTGGAAACAGGGGTCCCATCAAGGTTCAGTGGCAGTGGATCTGGGACAGATTTCACTCTCACCATCAACAGTCTGCAACCTGAAGATTTTGCAACTTACTACTGTCAACAATCTTATAGCGCCCCCCGTACTTTTGGCCAGGGGACCAAGCTGGAGATCAAA	GACATCCAGATGACCCAGTCTCCATCCTCCCTGTCTGCATCTGTAGGAGACAGAGTCACCATCACTTGC	TCTGCATCCCAAGGTATCTCTAATTATTTAAAC	none	3U0W_L	5	TGGTATCAGCAGAAACCAGGGAAAGCCCCTAAGCTCCTGATCTAT	GGTGCCAGTATTCTGGAAACA	none	1WTL_A	3	GGGGTCCCATCAAGGTTCAGTGGCAGTGGATCTGGGACAGATTTCACTCTCACCATCAACAGTCTGCAACCTGAAGATTTTGCAACTTACTACTGT	CAACAATCTTATAGCGCCCCCCGTACT	1DEE_A	3	TTTGGCCAGGGGACCAAGCTGGAGATCAAA
		pVLk10	18	GACATCCAGATGACCCAGTCTCCATCCTCCCTGTCTGCATCTGTAGGAGACAGAGTCACCATCACTTGCCGTGCATCCCAAAATATCAATAATTATTTACACTGGTATCAGCAGAAACCAGGGAAAGCCCCTAAGCTCCTGATCTATGATGCCAGTAATGTGAAAACAGGGGTCCCATCAAGGTTCAGTGGCAGTGGATCTGGGACAGATTTCACTCTCACCATCAACAGTCTGCAACCTGAAGATTTTGCAACTTACTACTGTGCCCAATATTATAGCACCCCCTATTCTTTTGGCCAGGGGACCAAGCTGGAGATCAAA	GACATCCAGATGACCCAGTCTCCATCCTCCCTGTCTGCATCTGTAGGAGACAGAGTCACCATCACTTGC	CGTGCATCCCAAAATATCAATAATTATTTACAC	none	2D7T_L	4	TGGTATCAGCAGAAACCAGGGAAAGCCCCTAAGCTCCTGATCTAT	GATGCCAGTAATGTGAAAACA	none	4HG4_K	3	GGGGTCCCATCAAGGTTCAGTGGCAGTGGATCTGGGACAGATTTCACTCTCACCATCAACAGTCTGCAACCTGAAGATTTTGCAACTTACTACTGT	GCCCAATATTATAGCACCCCCTATTCT	5LVE_A	6	TTTGGCCAGGGGACCAAGCTGGAGATCAAA
		pVLk11	17	GACATCCAGATGACCCAGTCTCCATCCTCCCTGTCTGCATCTGTAGGAGACAGAGTCACCATCACTTGCCGTGCATCCGAAAGTATCTCTAGTAATTTAGCCTGGTATCAGCAGAAACCAGGGAAAGCCCCTAAGCTCCTGATCTATGCTCCCAGTAATCTGGCCTCAGGGGTCCCATCAAGGTTCAGTGGCAGTGGATCTGGGACAGATTTCACTCTCACCATCAACAGTCTGCAACCTGAAGATTTTGCAACTTACTACTGTCAACAATCTTATGCCACCCTCCCTACTTTTGGCCAGGGGACCAAGCTGGAGATCAAA	GACATCCAGATGACCCAGTCTCCATCCTCCCTGTCTGCATCTGTAGGAGACAGAGTCACCATCACTTGC	CGTGCATCCGAAAGTATCTCTAGTAATTTAGCC	none	4HJJ_L	4	TGGTATCAGCAGAAACCAGGGAAAGCCCCTAAGCTCCTGATCTAT	GCTCCCAGTAATCTGGCCTCA	none	4K7P_X	4	GGGGTCCCATCAAGGTTCAGTGGCAGTGGATCTGGGACAGATTTCACTCTCACCATCAACAGTCTGCAACCTGAAGATTTTGCAACTTACTACTGT	CAACAATCTTATGCCACCCTCCCTACT	3G6J_E	5	TTTGGCCAGGGGACCAAGCTGGAGATCAAA
		pVLk12	16	GACATCCAGATGACCCAGTCTCCATCCTCCCTGTCTGCATCTGTAGGAGACAGAGTCACCATCACTTGCAAAGCATCCCAAAGTGTCTCTAATGATTTAACCTGGTATCAGCAGAAACCAGGGAAAGCCCCTAAGCTCCTGATCTATGCTGCCAGTAATCCGGAATCAGGGGTCCCATCAAGGTTCAGTGGCAGTGGATCTGGGACAGATTTCACTCTCACCATCAACAGTCTGCAACCTGAAGATTTTGCAACTTACTACTGTCTCCAAGTTTATAGCACCCCCCGTACTTTTGGCCAGGGGACCAAGCTGGAGATCAAA	GACATCCAGATGACCCAGTCTCCATCCTCCCTGTCTGCATCTGTAGGAGACAGAGTCACCATCACTTGC	AAAGCATCCCAAAGTGTCTCTAATGATTTAACC	none	3MXW_L	7	TGGTATCAGCAGAAACCAGGGAAAGCCCCTAAGCTCCTGATCTAT	GCTGCCAGTAATCCGGAATCA	none	3QRG_L	2	GGGGTCCCATCAAGGTTCAGTGGCAGTGGATCTGGGACAGATTTCACTCTCACCATCAACAGTCTGCAACCTGAAGATTTTGCAACTTACTACTGT	CTCCAAGTTTATAGCACCCCCCGTACT	3FZU_D	5	TTTGGCCAGGGGACCAAGCTGGAGATCAAA
		pVLk13	15	GACATCCAGATGACCCAGTCTCCATCCTCCCTGTCTGCATCTGTAGGAGACAGAGTCACCATCACTTGCCGTGCATCCCAAAGTATCGGTACTAATATTCACTGGTATCAGCAGAAACCAGGGAAAGCCCCTAAGCTCCTGATCTATGCTGCCAGTAGTCTGGAAACAGGGGTCCCATCAAGGTTCAGTGGCAGTGGATCTGGGACAGATTTCACTCTCACCATCAACAGTCTGCAACCTGAAGATTTTGCAACTTACTACTGTCAACAATCTTATAGCACCAGCCATACTTTTGGCCAGGGGACCAAGCTGGAGATCAAA	GACATCCAGATGACCCAGTCTCCATCCTCCCTGTCTGCATCTGTAGGAGACAGAGTCACCATCACTTGC	CGTGCATCCCAAAGTATCGGTACTAATATTCAC	none	1YY8_A	5	TGGTATCAGCAGAAACCAGGGAAAGCCCCTAAGCTCCTGATCTAT	GCTGCCAGTAGTCTGGAAACA	none	1B6D_A	3	GGGGTCCCATCAAGGTTCAGTGGCAGTGGATCTGGGACAGATTTCACTCTCACCATCAACAGTCTGCAACCTGAAGATTTTGCAACTTACTACTGT	CAACAATCTTATAGCACCAGCCATACT	1RZI_A	4	TTTGGCCAGGGGACCAAGCTGGAGATCAAA
		pVLk14	14	GACATCCAGATGACCCAGTCTCCATCCTCCCTGTCTGCATCTGTAGGAGACAGAGTCACCATCACTTGCCGTGCATCCCAAAGTATCGGTAGTTATTTAAACTGGTATCAGCAGAAACCAGGGAAAGCCCCTAAGCTCCTGATCTATACTGCCAGTAATCTGGAAACAGGGGTCCCATCAAGGTTCAGTGGCAGTGGATCTGGGACAGATTTCACTCTCACCATCAACAGTCTGCAACCTGAAGATTTTGCAACTTACTACTGTCAACAATATTATAGCTACCCCTTTACTTTTGGCCAGGGGACCAAGCTGGAGATCAAA	GACATCCAGATGACCCAGTCTCCATCCTCCCTGTCTGCATCTGTAGGAGACAGAGTCACCATCACTTGC	CGTGCATCCCAAAGTATCGGTAGTTATTTAAAC	none	3HI5_L	5	TGGTATCAGCAGAAACCAGGGAAAGCCCCTAAGCTCCTGATCTAT	ACTGCCAGTAATCTGGAAACA	none	2QSC_L	3	GGGGTCCCATCAAGGTTCAGTGGCAGTGGATCTGGGACAGATTTCACTCTCACCATCAACAGTCTGCAACCTGAAGATTTTGCAACTTACTACTGT	CAACAATATTATAGCTACCCCTTTACT	3MBX_L	3	TTTGGCCAGGGGACCAAGCTGGAGATCAAA
		pVLk15	13	GACATCCAGATGACCCAGTCTCCATCCTCCCTGTCTGCATCTGTAGGAGACAGAGTCACCATCACTTGCCGTGCATCCCAAAGTATCTCTAATTATTTAAACTGGTATCAGCAGAAACCAGGGAAAGCCCCTAAGCTCCTGATCTATGATGCCAGTAATCGGGCCACAGGGGTCCCATCAAGGTTCAGTGGCAGTGGATCTGGGACAGATTTCACTCTCACCATCAACAGTCTGCAACCTGAAGATTTTGCAACTTACTACTGTGACCAATATTATAGCCACCCCTATTCTTTTGGCCAGGGGACCAAGCTGGAGATCAAA	GACATCCAGATGACCCAGTCTCCATCCTCCCTGTCTGCATCTGTAGGAGACAGAGTCACCATCACTTGC	CGTGCATCCCAAAGTATCTCTAATTATTTAAAC	none	3KR3_L	2	TGGTATCAGCAGAAACCAGGGAAAGCCCCTAAGCTCCTGATCTAT	GATGCCAGTAATCGGGCCACA	none	5MVZ_B	4	GGGGTCCCATCAAGGTTCAGTGGCAGTGGATCTGGGACAGATTTCACTCTCACCATCAACAGTCTGCAACCTGAAGATTTTGCAACTTACTACTGT	GACCAATATTATAGCCACCCCTATTCT	1EEU_A	6	TTTGGCCAGGGGACCAAGCTGGAGATCAAA
		pVLk16	12	GACATCCAGATGACCCAGTCTCCATCCTCCCTGTCTGCATCTGTAGGAGACAGAGTCACCATCACTTGCCGTGCATCCCAAGTTATCTCTCATAATTTAGCCTGGTATCAGCAGAAACCAGGGAAAGCCCCTAAGCTCCTGATCTATGTTGCCAGTAATCTGGAAACAGGGGTCCCATCAAGGTTCAGTGGCAGTGGATCTGGGACAGATTTCACTCTCACCATCAACAGTCTGCAACCTGAAGATTTTGCAACTTACTACTGTCAACAATATCAAAGCCTCCCCTATACTTTTGGCCAGGGGACCAAGCTGGAGATCAAA	GACATCCAGATGACCCAGTCTCCATCCTCCCTGTCTGCATCTGTAGGAGACAGAGTCACCATCACTTGC	CGTGCATCCCAAGTTATCTCTCATAATTTAGCC	none	4KVN_L	5	TGGTATCAGCAGAAACCAGGGAAAGCCCCTAAGCTCCTGATCTAT	GTTGCCAGTAATCTGGAAACA	none	4JHA_L	2	GGGGTCCCATCAAGGTTCAGTGGCAGTGGATCTGGGACAGATTTCACTCTCACCATCAACAGTCTGCAACCTGAAGATTTTGCAACTTACTACTGT	CAACAATATCAAAGCCTCCCCTATACT	1AR2_A	5	TTTGGCCAGGGGACCAAGCTGGAGATCAAA
		pVLk17	11	GACATCCAGATGACCCAGTCTCCATCCTCCCTGTCTGCATCTGTAGGAGACAGAGTCACCATCACTTGCCGTGCATCCAAAACTATCTCTAAATATTTAGCCTGGTATCAGCAGAAACCAGGGAAAGCCCCTAAGCTCCTGATCTATTCTGCCAGTAGTCTGTACTCAGGGGTCCCATCAAGGTTCAGTGGCAGTGGATCTGGGACAGATTTCACTCTCACCATCAACAGTCTGCAACCTGAAGATTTTGCAACTTACTACTGTCAACAATATTTAGGCTCCCCCCCTACTTTTGGCCAGGGGACCAAGCTGGAGATCAAA	GACATCCAGATGACCCAGTCTCCATCCTCCCTGTCTGCATCTGTAGGAGACAGAGTCACCATCACTTGC	CGTGCATCCAAAACTATCTCTAAATATTTAGCC	none	3EO9_L	6	TGGTATCAGCAGAAACCAGGGAAAGCCCCTAAGCTCCTGATCTAT	TCTGCCAGTAGTCTGTACTCA	none	3DVN_A	5	GGGGTCCCATCAAGGTTCAGTGGCAGTGGATCTGGGACAGATTTCACTCTCACCATCAACAGTCTGCAACCTGAAGATTTTGCAACTTACTACTGT	CAACAATATTTAGGCTCCCCCCCTACT	2QQN_L	4	TTTGGCCAGGGGACCAAGCTGGAGATCAAA
		pVLk18	10	GACATCCAGATGACCCAGTCTCCATCCTCCCTGTCTGCATCTGTAGGAGACAGAGTCACCATCACTTGCCGTGCATCCCAAAGTATCTCTGATTATTTACACTGGTATCAGCAGAAACCAGGGAAAGCCCCTAAGCTCCTGATCTATCTTGCCAGTAATCTGAACTCAGGGGTCCCATCAAGGTTCAGTGGCAGTGGATCTGGGACAGATTTCACTCTCACCATCAACAGTCTGCAACCTGAAGATTTTGCAACTTACTACTGTCAACAATATGGAACCTCCCCCCGTACTTTTGGCCAGGGGACCAAGCTGGAGATCAAA	GACATCCAGATGACCCAGTCTCCATCCTCCCTGTCTGCATCTGTAGGAGACAGAGTCACCATCACTTGC	CGTGCATCCCAAAGTATCTCTGATTATTTACAC	none	3D85_A	2	TGGTATCAGCAGAAACCAGGGAAAGCCCCTAAGCTCCTGATCTAT	CTTGCCAGTAATCTGAACTCA	none	4G6A_D	4	GGGGTCCCATCAAGGTTCAGTGGCAGTGGATCTGGGACAGATTTCACTCTCACCATCAACAGTCTGCAACCTGAAGATTTTGCAACTTACTACTGT	CAACAATATGGAACCTCCCCCCGTACT	3SDY_L	6	TTTGGCCAGGGGACCAAGCTGGAGATCAAA
		pVLk19	9	GACATCCAGATGACCCAGTCTCCATCCTCCCTGTCTGCATCTGTAGGAGACAGAGTCACCATCACTTGCCGTGCATCCGAAAGTATCTCTTATAGTTTAAGCTGGTATCAGCAGAAACCAGGGAAAGCCCCTAAGCTCCTGATCTATAATGGCAGTACTCTGCAATCAGGGGTCCCATCAAGGTTCAGTGGCAGTGGATCTGGGACAGATTTCACTCTCACCATCAACAGTCTGCAACCTGAAGATTTTGCAACTTACTACTGTCAACAATATCATAGCTACCCCTGGACTTTTGGCCAGGGGACCAAGCTGGAGATCAAA	GACATCCAGATGACCCAGTCTCCATCCTCCCTGTCTGCATCTGTAGGAGACAGAGTCACCATCACTTGC	CGTGCATCCGAAAGTATCTCTTATAGTTTAAGC	none	4LMQ_I	5	TGGTATCAGCAGAAACCAGGGAAAGCCCCTAAGCTCCTGATCTAT	AATGGCAGTACTCTGCAATCA	none	2XTJ_B	4	GGGGTCCCATCAAGGTTCAGTGGCAGTGGATCTGGGACAGATTTCACTCTCACCATCAACAGTCTGCAACCTGAAGATTTTGCAACTTACTACTGT	CAACAATATCATAGCTACCCCTGGACT	2R56_L	6	TTTGGCCAGGGGACCAAGCTGGAGATCAAA
		pVLk20	8	GACATCCAGATGACCCAGTCTCCATCCTCCCTGTCTGCATCTGTAGGAGACAGAGTCACCATCACTTGCCGTGCATCCCAAGGTATCCGTAATTATTTAGCCTGGTATCAGCAGAAACCAGGGAAAGCCCCTAAGCTCCTGATCTATGATGCCACTAAACTGGACTCAGGGGTCCCATCAAGGTTCAGTGGCAGTGGATCTGGGACAGATTTCACTCTCACCATCAACAGTCTGCAACCTGAAGATTTTGCAACTTACTACTGTCAACAATATAATCTCTTCCCCGTTACTTTTGGCCAGGGGACCAAGCTGGAGATCAAA	GACATCCAGATGACCCAGTCTCCATCCTCCCTGTCTGCATCTGTAGGAGACAGAGTCACCATCACTTGC	CGTGCATCCCAAGGTATCCGTAATTATTTAGCC	none	4NYL_B	6	TGGTATCAGCAGAAACCAGGGAAAGCCCCTAAGCTCCTGATCTAT	GATGCCACTAAACTGGACTCA	none	1C5B_L	3	GGGGTCCCATCAAGGTTCAGTGGCAGTGGATCTGGGACAGATTTCACTCTCACCATCAACAGTCTGCAACCTGAAGATTTTGCAACTTACTACTGT	CAACAATATAATCTCTTCCCCGTTACT	1UWG_L	6	TTTGGCCAGGGGACCAAGCTGGAGATCAAA
		pVLk21	7	GACATCCAGATGACCCAGTCTCCATCCTCCCTGTCTGCATCTGTAGGAGACAGAGTCACCATCACTTGCCGTGCATCCCAAGGTATCTCTAGTCGTTTAGCCTGGTATCAGCAGAAACCAGGGAAAGCCCCTAAGCTCCTGATCTATTCTGCCAGTTTTCTGGAATCAGGGGTCCCATCAAGGTTCAGTGGCAGTGGATCTGGGACAGATTTCACTCTCACCATCAACAGTCTGCAACCTGAAGATTTTGCAACTTACTACTGTCAACAATATTATAGCACCCCCTATTCTTTTGGCCAGGGGACCAAGCTGGAGATCAAA	GACATCCAGATGACCCAGTCTCCATCCTCCCTGTCTGCATCTGTAGGAGACAGAGTCACCATCACTTGC	CGTGCATCCCAAGGTATCTCTAGTCGTTTAGCC	none	2R56_L	6	TGGTATCAGCAGAAACCAGGGAAAGCCCCTAAGCTCCTGATCTAT	TCTGCCAGTTTTCTGGAATCA	none	5TDN_A	4	GGGGTCCCATCAAGGTTCAGTGGCAGTGGATCTGGGACAGATTTCACTCTCACCATCAACAGTCTGCAACCTGAAGATTTTGCAACTTACTACTGT	CAACAATATTATAGCACCCCCTATTCT	1LVE_A	3	TTTGGCCAGGGGACCAAGCTGGAGATCAAA
		pVLk22	6	GACATCCAGATGACCCAGTCTCCATCCTCCCTGTCTGCATCTGTAGGAGACAGAGTCACCATCACTTGCCGTGCATCCCAAAGTATCTCTACTTGGTTAGCCTGGTATCAGCAGAAACCAGGGAAAGCCCCTAAGCTCCTGATCTATCTTGTCAGTATTCTGGACTCAGGGGTCCCATCAAGGTTCAGTGGCAGTGGATCTGGGACAGATTTCACTCTCACCATCAACAGTCTGCAACCTGAAGATTTTGCAACTTACTACTGTCAACGATATAATCGCGCCCCCTATACTTTTGGCCAGGGGACCAAGCTGGAGATCAAA	GACATCCAGATGACCCAGTCTCCATCCTCCCTGTCTGCATCTGTAGGAGACAGAGTCACCATCACTTGC	CGTGCATCCCAAAGTATCTCTACTTGGTTAGCC	none	3SKJ_L	6	TGGTATCAGCAGAAACCAGGGAAAGCCCCTAAGCTCCTGATCTAT	CTTGTCAGTATTCTGGACTCA	none	4DTG_L	5	GGGGTCCCATCAAGGTTCAGTGGCAGTGGATCTGGGACAGATTTCACTCTCACCATCAACAGTCTGCAACCTGAAGATTTTGCAACTTACTACTGT	CAACGATATAATCGCGCCCCCTATACT	4NYL_B	6	TTTGGCCAGGGGACCAAGCTGGAGATCAAA
		pVLk23	5	GACATCCAGATGACCCAGTCTCCATCCTCCCTGTCTGCATCTGTAGGAGACAGAGTCACCATCACTTGCCGTGCATCCCAAGGTATCCGTAATGATTTAGGCTGGTATCAGCAGAAACCAGGGAAAGCCCCTAAGCTCCTGATCTATGATGGCAGTAAACTGGAACGAGGGGTCCCATCAAGGTTCAGTGGCAGTGGATCTGGGACAGATTTCACTCTCACCATCAACAGTCTGCAACCTGAAGATTTTGCAACTTACTACTGTCAACAATATGCAAGCTCCCCCCGTACTTTTGGCCAGGGGACCAAGCTGGAGATCAAA	GACATCCAGATGACCCAGTCTCCATCCTCCCTGTCTGCATCTGTAGGAGACAGAGTCACCATCACTTGC	CGTGCATCCCAAGGTATCCGTAATGATTTAGGC	none	5GZO_D	6	TGGTATCAGCAGAAACCAGGGAAAGCCCCTAAGCTCCTGATCTAT	GATGGCAGTAAACTGGAACGA	none	3RPI_B	4	GGGGTCCCATCAAGGTTCAGTGGCAGTGGATCTGGGACAGATTTCACTCTCACCATCAACAGTCTGCAACCTGAAGATTTTGCAACTTACTACTGT	CAACAATATGCAAGCTCCCCCCGTACT	2AGJ_L	5	TTTGGCCAGGGGACCAAGCTGGAGATCAAA
		pVLk24	4	GACATCCAGATGACCCAGTCTCCATCCTCCCTGTCTGCATCTGTAGGAGACAGAGTCACCATCACTTGCCGTGCATCCCAAAGTATCGGTCTTTATTTAGCCTGGTATCAGCAGAAACCAGGGAAAGCCCCTAAGCTCCTGATCTATAATGCCGTTAAACTGGAATCAGGGGTCCCATCAAGGTTCAGTGGCAGTGGATCTGGGACAGATTTCACTCTCACCATCAACAGTCTGCAACCTGAAGATTTTGCAACTTACTACTGTCAACAATTTAATAGCTACCTCATTACTTTTGGCCAGGGGACCAAGCTGGAGATCAAA	GACATCCAGATGACCCAGTCTCCATCCTCCCTGTCTGCATCTGTAGGAGACAGAGTCACCATCACTTGC	CGTGCATCCCAAAGTATCGGTCTTTATTTAGCC	none	5GS3_A	7	TGGTATCAGCAGAAACCAGGGAAAGCCCCTAAGCTCCTGATCTAT	AATGCCGTTAAACTGGAATCA	none	4LMQ_I	4	GGGGTCCCATCAAGGTTCAGTGGCAGTGGATCTGGGACAGATTTCACTCTCACCATCAACAGTCTGCAACCTGAAGATTTTGCAACTTACTACTGT	CAACAATTTAATAGCTACCTCATTACT	4K8R_C	6	TTTGGCCAGGGGACCAAGCTGGAGATCAAA
		pVLk25	3	GACATCCAGATGACCCAGTCTCCATCCTCCCTGTCTGCATCTGTAGGAGACAGAGTCACCATCACTTGCCGTGCATCCCAAAGTGTCGCTGGTAATTTAGCCTGGTATCAGCAGAAACCAGGGAAAGCCCCTAAGCTCCTGATCTATGATGCCAGTACTCTGGAAGGAGGGGTCCCATCAAGGTTCAGTGGCAGTGGATCTGGGACAGATTTCACTCTCACCATCAACAGTCTGCAACCTGAAGATTTTGCAACTTACTACTGTCAACAATATAATATCTACCCCGTTACTTTTGGCCAGGGGACCAAGCTGGAGATCAAA	GACATCCAGATGACCCAGTCTCCATCCTCCCTGTCTGCATCTGTAGGAGACAGAGTCACCATCACTTGC	CGTGCATCCCAAAGTGTCGCTGGTAATTTAGCC	none	4HFU_L	6	TGGTATCAGCAGAAACCAGGGAAAGCCCCTAAGCTCCTGATCTAT	GATGCCAGTACTCTGGAAGGA	none	4LSP_L	3	GGGGTCCCATCAAGGTTCAGTGGCAGTGGATCTGGGACAGATTTCACTCTCACCATCAACAGTCTGCAACCTGAAGATTTTGCAACTTACTACTGT	CAACAATATAATATCTACCCCGTTACT	1UWE_L	5	TTTGGCCAGGGGACCAAGCTGGAGATCAAA
		pVLk26	2	GACATCCAGATGACCCAGTCTCCATCCTCCCTGTCTGCATCTGTAGGAGACAGAGTCACCATCACTTGCCGTGCATCCCAAGATATCTCTAATTATTTAAGCTGGTATCAGCAGAAACCAGGGAAAGCCCCTAAGCTCCTGATCTATTTTGCCAGTATTCGGGAATCAGGGGTCCCATCAAGGTTCAGTGGCAGTGGATCTGGGACAGATTTCACTCTCACCATCAACAGTCTGCAACCTGAAGATTTTGCAACTTACTACTGTCAACAATATGATAACCTCCCCATTACTTTTGGCCAGGGGACCAAGCTGGAGATCAAA	GACATCCAGATGACCCAGTCTCCATCCTCCCTGTCTGCATCTGTAGGAGACAGAGTCACCATCACTTGC	CGTGCATCCCAAGATATCTCTAATTATTTAAGC	none	4G6M_L	5	TGGTATCAGCAGAAACCAGGGAAAGCCCCTAAGCTCCTGATCTAT	TTTGCCAGTATTCGGGAATCA	none	3MNV_A	4	GGGGTCCCATCAAGGTTCAGTGGCAGTGGATCTGGGACAGATTTCACTCTCACCATCAACAGTCTGCAACCTGAAGATTTTGCAACTTACTACTGT	CAACAATATGATAACCTCCCCATTACT	4HG4_K	5	TTTGGCCAGGGGACCAAGCTGGAGATCAAA
		pVLk27	1	GACATCCAGATGACCCAGTCTCCATCCTCCCTGTCTGCATCTGTAGGAGACAGAGTCACCATCACTTGCCGTGCATCCCAATATTTCTCTAGTTATTTAGCCTGGTATCAGCAGAAACCAGGGAAAGCCCCTAAGCTCCTGATCTATGCTGCCAGTAGTCTGGAATCAGGGGTCCCATCAAGGTTCAGTGGCAGTGGATCTGGGACAGATTTCACTCTCACCATCAACAGTCTGCAACCTGAAGATTTTGCAACTTACTACTGTCAACAACATTATCGCACCCCCCCTACTTTTGGCCAGGGGACCAAGCTGGAGATCAAA	GACATCCAGATGACCCAGTCTCCATCCTCCCTGTCTGCATCTGTAGGAGACAGAGTCACCATCACTTGC	CGTGCATCCCAATATTTCTCTAGTTATTTAGCC	none	2QQN_L	7	TGGTATCAGCAGAAACCAGGGAAAGCCCCTAAGCTCCTGATCTAT	GCTGCCAGTAGTCTGGAATCA	none	4ERS_L	2	GGGGTCCCATCAAGGTTCAGTGGCAGTGGATCTGGGACAGATTTCACTCTCACCATCAACAGTCTGCAACCTGAAGATTTTGCAACTTACTACTGT	CAACAACATTATCGCACCCCCCCTACT	3ZTJ_H	3	TTTGGCCAGGGGACCAAGCTGGAGATCAAA
			a: Numbering of pseudo genes described in Supplementary Figs. (HC: Supplementary Fig. 4c, λ chain: Supplementary Fig. 2d and κ chain: Supplementary Fig. 5a)
			b: Levenshtein distance from original V region
