# Supplementary material for: Streamlined human antibody generation and optimization by exploiting designed immunoglobulin loci in a B cell line
Source: Cell Mol Immunol. 2020 May 26;18(6):1545–61. doi: 10.1038/s41423-020-0440-9 (PMC8166883; doi:10.1038/s41423-020-0440-9)
Supplement: Supplementary file 3 — Supplementary Table 2 [file 41423_2020_440_MOESM3_ESM.xlsx]

## Sheet: Supplementary Table 2
	Supplementary Table 2. The linker sequences to link the designed pseudo V genes.
		pseudo gene upstream of the linker	linker sequnece	index
	Heavy chain	pVH01	GTGCCTGGTGACTCTTCCGCAATCAGTCCTGGGACAGAAACCTCAGGGACAGCCTTTATGAGTTTTGATCACATCTAACAGAGAGGATGGGCCAG
		pVH02	GTGCCTGGTGACTCTTCCGCAATCAGTCCTGGGACAGAAACCTCAGGGACAGCCTTTATGAGTTTTGATCACATCTAACAGAGAGGATGGGCCAG	ATCTACTGACCACGTAGATCCACGTGTCGC
		pVH03	GTGCCTGGTGACTCTTCCGCAATCAGTCCTGGGACAGAAACCTCAGGGACAGCCTTTATGAGTTTTGATCACATCTAACAGAGAGGATGGGCCAG	AGCGACTAGCAGTAGTGATCAGTGACACAC
		pVH04	GTGCCTGGTGACTCTTCCGCAATCAGTCCTGGGACAGAAACCTCAGGGACAGCCTTTATGAGTTTTGATCACATCTAACAGAGAGGATGGGCCAG	ACATGACGACACGACAGCTCACGTCTCATC
		pVH05	GTGCCTGGTGACTCTTCCGCAATCAGTCCTGGGACAGAAACCTCAGGGACAGCCTTTATGAGTTTTGATCACATCTAACAGAGAGGATGGGCCAG	TGAGTCAGTATGTAGTGTGATGTCACACGA
		pVH06	GTGCCTGGTGACTCTTCCGCAATCAGTCCTGGGACAGAAACCTCAGGGACAGCCTTTATGAGTTTTGATCACATCTAACAGAGAGGATGGGCCAG	TATATATACATATGCTAGTATCACGCGAGA
		pVH07	GTGCCTGGTGACTCTTCCGCAATCAGTCCTGGGACAGAAACCTCAGGGACAGCCTTTATGAGTTTTGATCACATCTAACAGAGAGGATGGGCCAG	CGTACAGTCACGTACTCAGACTACGCTCTA
		pVH08	GTGCCTGGTGACTCTTCCGCAATCAGTCCTGGGACAGAAACCTCAGGGACAGCCTTTATGAGTTTTGATCACATCTAACAGAGAGGATGGGCCAG	AGTATACATAAGTCGAGAGAAGTGCTACGA
		pVH09	GTGCCTGGTGACTCTTCCGCAATCAGTCCTGGGACAGAAACCTCAGGGACAGCCTTTATGAGTTTTGATCACATCTAACAGAGAGGATGGGCCAG	TGACGTATGTTGTGAGTAGTACAGTATATA
		pVH10	GTGCCTGGTGACTCTTCCGCAATCAGTCCTGGGACAGAAACCTCAGGGACAGCCTTTATGAGTTTTGATCACATCTAACAGAGAGGATGGGCCAG	TACGCTGTCTTAGTGTAGATTCGATCACGT
		pVH11	GTGCCTGGTGACTCTTCCGCAATCAGTCCTGGGACAGAAACCTCAGGGACAGCCTTTATGAGTTTTGATCACATCTAACAGAGAGGATGGGCCAG	ATAGAGTACTCACGCTACGTCAGTAGACGT
		pVH12	GTGCCTGGTGACTCTTCCGCAATCAGTCCTGGGACAGAAACCTCAGGGACAGCCTTTATGAGTTTTGATCACATCTAACAGAGAGGATGGGCCAG	ACGCGAGTATACTACTATGTACTGTACAGT
		pVH13	GTGCCTGGTGACTCTTCCGCAATCAGTCCTGGGACAGAAACCTCAGGGACAGCCTTTATGAGTTTTGATCACATCTAACAGAGAGGATGGGCCAG	CGTAGACTAGTACGAGTATGTACTCTCGTG
		pVH14	GTGCCTGGTGACTCTTCCGCAATCAGTCCTGGGACAGAAACCTCAGGGACAGCCTTTATGAGTTTTGATCACATCTAACAGAGAGGATGGGCCAG	ATACGACGTATCACGTACTACGTCTAGTAC
		pVH15	GTGCCTGGTGACTCTTCCGCAATCAGTCCTGGGACAGAAACCTCAGGGACAGCCTTTATGAGTTTTGATCACATCTAACAGAGAGGATGGGCCAG	CGTGTCTCTACTCGCGTGTCTCTCTATGCG
		pVH16	GTGCCTGGTGACTCTTCCGCAATCAGTCCTGGGACAGAAACCTCAGGGACAGCCTTTATGAGTTTTGATCACATCTAACAGAGAGGATGGGCCAG	CTAGTCACTCCTCTACGCTCCTGTACATAC
		pVH17	GTGCCTGGTGACTCTTCCGCAATCAGTCCTGGGACAGAAACCTCAGGGACAGCCTTTATGAGTTTTGATCACATCTAACAGAGAGGATGGGCCAG	CATACTCTACCGACACTATCCGAGACGCGC
		pVH18	GTGCCTGGTGACTCTTCCGCAATCAGTCCTGGGACAGAAACCTCAGGGACAGCCTTTATGAGTTTTGATCACATCTAACAGAGAGGATGGGCCAG	AGTGTATGTCATAGATAGACATATAGTCGC
		pVH19	GTGCCTGGTGACTCTTCCGCAATCAGTCCTGGGACAGAAACCTCAGGGACAGCCTTTATGAGTTTTGATCACATCTAACAGAGAGGATGGGCCAG	ACTCATCTACACTCGCGCACAGAGCGTCAC
		pVH20	GTGCCTGGTGACTCTTCCGCAATCAGTCCTGGGACAGAAACCTCAGGGACAGCCTTTATGAGTTTTGATCACATCTAACAGAGAGGATGGGCCAG	TGTCGTCGCAACACATACGCACAGTCGTGC
		pVH21	GTGCCTGGTGACTCTTCCGCAATCAGTCCTGGGACAGAAACCTCAGGGACAGCCTTTATGAGTTTTGATCACATCTAACAGAGAGGATGGGCCAG	TCGATAGTGATCGCTGCGTATCTGACGTCA
		pVH22	GTGCCTGGTGACTCTTCCGCAATCAGTCCTGGGACAGAAACCTCAGGGACAGCCTTTATGAGTTTTGATCACATCTAACAGAGAGGATGGGCCAG	CTATAGCGTATACGTCATCATAGTCGCATA
		pVH23	GTGCCTGGTGACTCTTCCGCAATCAGTCCTGGGACAGAAACCTCAGGGACAGCCTTTATGAGTTTTGATCACATCTAACAGAGAGGATGGGCCAG	CGATCGTATACGCAGTACGACGCGTATACA
		pVH24	GTGCCTGGTGACTCTTCCGCAATCAGTCCTGGGACAGAAACCTCAGGGACAGCCTTTATGAGTTTTGATCACATCTAACAGAGAGGATGGGCCAG	ACGCGATCGAACTAGCAGTAAGCTCACGTA
		pVH25	GTGCCTGGTGACTCTTCCGCAATCAGTCCTGGGACAGAAACCTCAGGGACAGCCTTTATGAGTTTTGATCACATCTAACAGAGAGGATGGGCCAG	TCGCACTAGTTCTAGCGACTTCTATACTAT
		pVH26	GTGCCTGGTGACTCTTCCGCAATCAGTCCTGGGACAGAAACCTCAGGGACAGCCTTTATGAGTTTTGATCACATCTAACAGAGAGGATGGGCCAG	CGACGTGACTTACACACACTTACAGATCGT
		pVH27	GTGCCTGGTGACTCTTCCGCAATCAGTCCTGGGACAGAAACCTCAGGGACAGCCTTTATGAGTTTTGATCACATCTAACAGAGAGGATGGGCCAG	AGACTATACTAGCGTCGTCTAGTACGCTAT
		pVH28	GTGCCTGGTGACTCTTCCGCAATCAGTCCTGGGACAGAAACCTCAGGGACAGCCTTTATGAGTTTTGATCACATCTAACAGAGAGGATGGGCCAG	TAGAGACGAGTCGTCGCTCGACATACGCGT
		pVH29	GTGCCTGGTGACTCTTCCGCAATCAGTCCTGGGACAGAAACCTCAGGGACAGCCTTTATGAGTTTTGATCACATCTAACAGAGAGGATGGGCCAG	TCTACGTAGCTGTACTACTCACGACTACAG
		pVH30	GTGCCTGGTGACTCTTCCGCAATCAGTCCTGGGACAGAAACCTCAGGGACAGCCTTTATGAGTTTTGATCACATCTAACAGAGAGGATGGGCCAG	TGATACGTCTCATAGTAGTGCGAGAGATAC
		pVH31	ACACCCTTTACTTACATCGGTCAGATCTAATAAAGACCACATTCAGATCCATGCAAAGCGCATTGATGCCCCTCAGAGACCCCACAGAGTCCCCTCAGA	AGCACTGTAGATCAGACACGATATCGCGAG
		pVH32	GACCCCATTGATGTCCCATTGATACCCCAGACGGACTCCACTGAAGCTCAAGCGAGGCCGGGGCGCCCCTGGAGGGGCAGCCAAGATCTCCTTCCCTCCC
		pVH33	ATGCAGAGCTGTGTGCTGGGACGAAGAAGTGGAGCTGTGCGTGGAAGCACACAACGGCTGAGTTCTGAAGAGACCCTCTGTCCTCTCGTCCCCCCGCTGT
		pVH34	GCTGAGAGAGGGGATGGGCTCCGTGCCCACATTGGGGCTCAGCTCCACGCTGCTGCTGTATGGAGCCGTGCGATGTGGGGCTGTGCTGGGCACGGACACG
		pVH35	GCTCTCCTAAGAACAGAACAAGCCCTGATCTCCTTCCCCCCGTGATTTCGCCACCATCAGCCCTCATAGCTCCCATCTGCTCCTCTTGGCTGCCCCGCCA
		pVH36	GGTGGGCTTCGGCCCTTTCCGGGGTCTTTAGGGCATCTACGGGGTCTCACTGTGTTCTCAGTGGGGTCTCTATGAGGTGTTGACTGAACCTCATCGGGAT
		pVH37	CTCTATGAGATCTCAGTGATGTCTCGAAGGGAATTCAACGCAATCTATATGAGATCTCTTCGGAGTCGCAATGAGGTCTCTATTAGAACTCTATGGGGTC
		pVH38	TCTAAATGGTCTTTACGTGGTTTCAGTCACATCTCTATGGCTCTCTATGACATCTCAGTGGGGTCTCTTTGTGGTCGGAGTGTGGTCCGGCTCCGCGAGG
		pVH39	GGTCTCTCTTATGAACCGGGCCTGAAGACCACCCATAGGACGCACATGCTGTGATGGTCACGTGTAGGAATGCTGCCCCGCACCAACAGGGTGTCCTTAT
		pVH40	GGGGTCTGCACGTCTCAGAAGAGGCACAACCCGCTCCACAGCTCGCTGCAGGGGTGGTGGCATCCCCTGCTGACCCCACGCAGCTGCACTGGCTGCGAAA
		pVH41	GAGCACGAAAATAGGATGGAAAGGGGAGAAAAAAATAAAACATCGACTGAAAGGGGCCAAAGAGAGCATCGGCCGCAGCTGCTCCATCTGCTGGCACGGC
		pVH42	GCGGGGTTCGGACACGACCGAAAGGACTCGTGGTTTCCTGCCCCGAAATAGCTCTGATGTGGGGACAGCTGGAGGTGTTCTGCAGCTGGGCTGTGGTCGC
		pVH43	CGCCATCAGCCCTGTGGGGAAGGACAGAGAGCGCTGACGGAGCCGCCGCCACACAACCTCGTGGAGCTGGGCCTCATAAAACCCCCAGAGACCCCCAGAG
		pVH44	TGGGCTCTGTCACCGTCATCAGCACCACTGCCATAGCCTGAGATGTCATAGAGAGCCATAGAGACACCACTGAAACCCCATAAAGGCCCTGTAGGGACCC
		pVH45	GATGAGATTTGATAGAAACCTCATTGAGACCCCGCTGATGACCCCATGAGACCACATAGAGACCCTACAGAGACCCAGAGAGGTCAGAGCCTGCCTGGAG
		pVH46	GTGCCTGGTGACTCTTCCGCAATCAGTCCTGGGACAGAAACCTCAGGGACAGCCTTTATGAGTTTTGATCACATCTAACAGAGAGGATGGGCCAG
		pVH47	GTGCCTGGTGACTCTTCCGCAATCAGTCCTGGGACAGAAACCTCAGGGACAGCCTTTATGAGTTTTGATCACATCTAACAGAGAGGATGGGCCAG	ATAGCTCTCGATCACGTGCGATCGTAGCAG
		pVH48	GTGCCTGGTGACTCTTCCGCAATCAGTCCTGGGACAGAAACCTCAGGGACAGCCTTTATGAGTTTTGATCACATCTAACAGAGAGGATGGGCCAG
		pVH49	GTGCCTGGTGACTCTTCCGCAATCAGTCCTGGGACAGAAACCTCAGGGACAGCCTTTATGAGTTTTGATCACATCTAACAGAGAGGATGGGCCAG	AGCTATCGCGAGTCTGACTGAGTGAGCTCG
		pVH50	GTGCCTGGTGACTCTTCCGCAATCAGTCCTGGGACAGAAACCTCAGGGACAGCCTTTATGAGTTTTGATCACATCTAACAGAGAGGATGGGCCAG
		pVH51	GTGCCTGGTGACTCTTCCGCAATCAGTCCTGGGACAGAAACCTCAGGGACAGCCTTTATGAGTTTTGATCACATCTAACAGAGAGGATGGGCCAG	ACTCACAGAGAGACTCAGCGAGAGAGTGTG
		pVH52	GTGCCTGGTGACTCTTCCGCAATCAGTCCTGGGACAGAAACCTCAGGGACAGCCTTTATGAGTTTTGATCACATCTAACAGAGAGGATGGGCCAG
		pVH53	GTGCCTGGTGACTCTTCCGCAATCAGTCCTGGGACAGAAACCTCAGGGACAGCCTTTATGAGTTTTGATCACATCTAACAGAGAGGATGGGCCAG	TGCTATAGACTGCTCGCTACACGTGCAGCG
		pVH54	GTGCCTGGTGACTCTTCCGCAATCAGTCCTGGGACAGAAACCTCAGGGACAGCCTTTATGAGTTTTGATCACATCTAACAGAGAGGATGGGCCAG	TCTGTCTCGCTGAGTGACGCTGATGTGTAC
		pVH55	GTGCCTGGTGACTCTTCCGCAATCAGTCCTGGGACAGAAACCTCAGGGACAGCCTTTATGAGTTTTGATCACATCTAACAGAGAGGATGGGCCAG
		pVH56	GTGCCTGGTGACTCTTCCGCAATCAGTCCTGGGACAGAAACCTCAGGGACAGCCTTTATGAGTTTTGATCACATCTAACAGAGAGGATGGGCCAG	TCATCGAGTCTCGAGCTCTCTCGCAGACAC
		pVH57	GTGCCTGGTGACTCTTCCGCAATCAGTCCTGGGACAGAAACCTCAGGGACAGCCTTTATGAGTTTTGATCACATCTAACAGAGAGGATGGGCCAG
		pVH58	GTGCCTGGTGACTCTTCCGCAATCAGTCCTGGGACAGAAACCTCAGGGACAGCCTTTATGAGTTTTGATCACATCTAACAGAGAGGATGGGCCAG	TATAGACATCTATGATACGCTCACTCATAC
		pVH59	GTGCCTGGTGACTCTTCCGCAATCAGTCCTGGGACAGAAACCTCAGGGACAGCCTTTATGAGTTTTGATCACATCTAACAGAGAGGATGGGCCAG
		pVH60	GTGCCTGGTGACTCTTCCGCAATCAGTCCTGGGACAGAAACCTCAGGGACAGCCTTTATGAGTTTTGATCACATCTAACAGAGAGGATGGGCCAG	TGAGCTAGAGTGATAGAGCGTGCGTGTGCG
	λ chain	pVLl01	GCCTGACACACACAGCCCTCCCCAGACTGTGGGATGAGGCCCTGTGCCCGCAGTCACATGTGGAATATCAAGACACACACATCTATGACAATCAC
		pVLl02	GCCTGACACACACAGCCCTCCCCAGACTGTGGGATGAGGCCCTGTGCCCGCAGTCACATGTGGAATATCAAGACACACACATCTATGACAATCAC	CATACTCTACCGACACTATCCGAGACGCGC
		pVLl03	GCCTGACACACACAGCCCTCCCCAGACTGTGGGATGAGGCCCTGTGCCCGCAGTCACATGTGGAATATCAAGACACACACATCTATGACAATCAC	AGTGTATGTCATAGATAGACATATAGTCGC
		pVLl04	GCCTGACACACACAGCCCTCCCCAGACTGTGGGATGAGGCCCTGTGCCCGCAGTCACATGTGGAATATCAAGACACACACATCTATGACAATCAC	ACTCATCTACACTCGCGCACAGAGCGTCAC
		pVLl05	GCCTGACACACACAGCCCTCCCCAGACTGTGGGATGAGGCCCTGTGCCCGCAGTCACATGTGGAATATCAAGACACACACATCTATGACAATCAC	TGTCGTCGCAACACATACGCACAGTCGTGC
		pVLl06	GCCTGACACACACAGCCCTCCCCAGACTGTGGGATGAGGCCCTGTGCCCGCAGTCACATGTGGAATATCAAGACACACACATCTATGACAATCAC	TCGATAGTGATCGCTGCGTATCTGACGTCA
		pVLl07	GCCTGACACACACAGCCCTCCCCAGACTGTGGGATGAGGCCCTGTGCCCGCAGTCACATGTGGAATATCAAGACACACACATCTATGACAATCAC	CTATAGCGTATACGTCATCATAGTCGCATA
		pVLl08	GCCTGACACACACAGCCCTCCCCAGACTGTGGGATGAGGCCCTGTGCCCGCAGTCACATGTGGAATATCAAGACACACACATCTATGACAATCAC	CGATCGTATACGCAGTACGACGCGTATACA
		pVLl09	GCCTGACACACACAGCCCTCCCCAGACTGTGGGATGAGGCCCTGTGCCCGCAGTCACATGTGGAATATCAAGACACACACATCTATGACAATCAC	ACGCGATCGAACTAGCAGTAAGCTCACGTA
		pVLl10	GCCTGACACACACAGCCCTCCCCAGACTGTGGGATGAGGCCCTGTGCCCGCAGTCACATGTGGAATATCAAGACACACACATCTATGACAATCAC	TCGCACTAGTTCTAGCGACTTCTATACTAT
		pVLl11	GCCTGACACACACAGCCCTCCCCAGACTGTGGGATGAGGCCCTGTGCCCGCAGTCACATGTGGAATATCAAGACACACACATCTATGACAATCAC	CGACGTGACTTACACACACTTACAGATCGT
		pVLl12	GCCTGACACACACAGCCCTCCCCAGACTGTGGGATGAGGCCCTGTGCCCGCAGTCACATGTGGAATATCAAGACACACACATCTATGACAATCAC	AGACTATACTAGCGTCGTCTAGTACGCTAT
		pVLl13	GCCTGACACACACAGCCCTCCCCAGACTGTGGGATGAGGCCCTGTGCCCGCAGTCACATGTGGAATATCAAGACACACACATCTATGACAATCAC	TAGAGACGAGTCGTCGCTCGACATACGCGT
		pVLl14	GCCTGACACACACAGCCCTCCCCAGACTGTGGGATGAGGCCCTGTGCCCGCAGTCACATGTGGAATATCAAGACACACACATCTATGACAATCAC	TCTACGTAGCTGTACTACTCACGACTACAG
		pVLl15	GCCTGACACACACAGCCCTCCCCAGACTGTGGGATGAGGCCCTGTGCCCGCAGTCACATGTGGAATATCAAGACACACACATCTATGACAATCAC	TGATACGTCTCATAGTAGTGCGAGAGATAC
		pVLl16	GCCTGACACACACAGCCCTCCCCAGACTGTGGGATGAGGCCCTGTGCCCGCAGTCACATGTGGAATATCAAGACACACACATCTATGACAATCAC	AGCACTGTAGATCAGACACGATATCGCGAG
		pVLl17	GCCTGACACACACAGCCCTCCCCAGACTGTGGGATGAGGCCCTGTGCCCGCAGTCACATGTGGAATATCAAGACACACACATCTATGACAATCAC	ATCTACTGACCACGTAGATCCACGTGTCGC
		pVLl18	GCCTGACACACACAGCCCTCCCCAGACTGTGGGATGAGGCCCTGTGCCCGCAGTCACATGTGGAATATCAAGACACACACATCTATGACAATCAC	AGCGACTAGCAGTAGTGATCAGTGACACAC
		pVLl19	GCCTGACACACACAGCCCTCCCCAGACTGTGGGATGAGGCCCTGTGCCCGCAGTCACATGTGGAATATCAAGACACACACATCTATGACAATCAC	ACATGACGACACGACAGCTCACGTCTCATC
		pVLl20	GCCTGACACACACAGCCCTCCCCAGACTGTGGGATGAGGCCCTGTGCCCGCAGTCACATGTGGAATATCAAGACACACACATCTATGACAATCAC	TGAGTCAGTATGTAGTGTGATGTCACACGA
		pVLl21	GCCTGACACACACAGCCCTCCCCAGACTGTGGGATGAGGCCCTGTGCCCGCAGTCACATGTGGAATATCAAGACACACACATCTATGACAATCAC	TATATATACATATGCTAGTATCACGCGAGA
		pVLl22	GCCTGACACACACAGCCCTCCCCAGACTGTGGGATGAGGCCCTGTGCCCGCAGTCACATGTGGAATATCAAGACACACACATCTATGACAATCAC	CGTACAGTCACGTACTCAGACTACGCTCTA
		pVLl23	GCCTGACACACACAGCCCTCCCCAGACTGTGGGATGAGGCCCTGTGCCCGCAGTCACATGTGGAATATCAAGACACACACATCTATGACAATCAC	AGTATACATAAGTCGAGAGAAGTGCTACGA
		pVLl24	GCCTGACACACACAGCCCTCCCCAGACTGTGGGATGAGGCCCTGTGCCCGCAGTCACATGTGGAATATCAAGACACACACATCTATGACAATCAC	TGACGTATGTTGTGAGTAGTACAGTATATA
		pVLl25	GCCTGACACACACAGCCCTCCCCAGACTGTGGGATGAGGCCCTGTGCCCGCAGTCACATGTGGAATATCAAGACACACACATCTATGACAATCAC	TACGCTGTCTTAGTGTAGATTCGATCACGT
		pVLl26	GCCTGACACACACAGCCCTCCCCAGACTGTGGGATGAGGCCCTGTGCCCGCAGTCACATGTGGAATATCAAGACACACACATCTATGACAATCAC	ATAGAGTACTCACGCTACGTCAGTAGACGT
		pVLl27	GCCTGACACACACAGCCCTCCCCAGACTGTGGGATGAGGCCCTGTGCCCGCAGTCACATGTGGAATATCAAGACACACACATCTATGACAATCAC	ACGCGAGTATACTACTATGTACTGTACAGT
		pVLl28	GCCTGACACACACAGCCCTCCCCAGACTGTGGGATGAGGCCCTGTGCCCGCAGTCACATGTGGAATATCAAGACACACACATCTATGACAATCAC	CGTAGACTAGTACGAGTATGTACTCTCGTG
		pVLl29	GCCTGACACACACAGCCCTCCCCAGACTGTGGGATGAGGCCCTGTGCCCGCAGTCACATGTGGAATATCAAGACACACACATCTATGACAATCAC	ATACGACGTATCACGTACTACGTCTAGTAC
		pVLl30	GCCTGACACACACAGCCCTCCCCAGACTGTGGGATGAGGCCCTGTGCCCGCAGTCACATGTGGAATATCAAGACACACACATCTATGACAATCAC	CGTGTCTCTACTCGCGTGTCTCTCTATGCG
		none		ACGAGTGCGTACGCTCGACAAGACGCACTC
	κ chain	pLVk01	GGCCAGAGGAGGGCCATGAAGATGAACAGAGGGCTGAAGCACCTCCCCTATGGGGACAGGCTGAGAGACATGGGGCTTTTGAGACTGGAGAAGAGAAGGC
		pLVk02	ATAATTCTGCCCCTCTGATCTACTTGTGAGACCACACCTGGAGTACTGCATCCAGTTCTGGTACCACCAACACAAAAAGGACATGGAGCTGCTGGAGCAG
		pLVk03	CCCTCTCCTCCTGGTGATGCTTGCCCACAGCTCTGACGTCCTGGGAAGGCTCACTGCACCTTGTTGTCAGTGAAACTGCAATAAGCTATCAAGATTTGAT
		pLVk04	GCCTGTACTATGGGCAGATGGGAGTTTAAGAGTGAATTGCGGTCCATGGCATATGCCTGTCAGCATAGGGATGCTGGAGGAATTGCACCTTGGCATGAGC
		pLVk05	CTCCAGTGAAGGCTAACCATGATCAGCCTTCTGTGAGCTGAGAAAAGGAGTGTAGTGAGCAGGGAGAGCACTGCAATAGGAGCTGATAGTGATCACACAG
		pLVk06	CTGATAAGCCATTACTCAGTAAGTGCAGAAAGTTTCCATTTTTAACTCAGGCCTGTTACTCAGTTTTCCATCTCCCTGTGTCACTGATCCCCAACTTGGA
		pLVk07	AAGTGTCAGAGTAATCTCTCATACATCTAGGTACAGACAGGAGGGCATTTACAAACACGGCCACGCAGAGAGGACAGAAACCTGCCTCAGCCCCACAGCG
		pLVk08	AGAGCCCAGCCCAGAGCAGCCCAGCACAGAGGCAGCTCCATGGAGCAGGGCTGGGGATGACAAGATGCTGTATCTTTACAAGGATAGGTACAGTGTGGGT
		pLVk09	AACAAGAGCCTGACACACACAGCCCTCCCAAGCAGCAGTGGGATGGGGAACAGCACCATTAAAGGAAAAGGGACTTCAGCCATAGCCACATCAAAGGATG
		pLVk10	AGCTGCCAGTGACCATGAGGTTCTGCATGAGTGGGCTGTGTTGTGGGCAGTTCAGGGTATAAAGAAAGGAGTTGGAGTCCATGGCATAGACCCATTGGCA
		pLVk11	CAGCCAGGCCAAAGCTCCCTACTTAGAGGGGATGTTTCCCATGGCACAAGGCTGGGCTGGCTGTGTTTCTCTTCTGGCACGAGGGCAGCCACAGAATCTT
		pLVk12	GGTTCCTACCATGGCCCTTCCCTCATTGCCCTGGACTACATGTGGCAGGGCAAAAATCACATCCCCAGCACTGACAGCAGGGAACCTGTGGACCGCTGAG
		pLVk13	TCCCACTGACACAGAGCAGCAGGTACAACTGATGCACTAACCTCCTGCCAGTGCAGGGAGCAGCTGGCTCTTTTTGCTGGCTCTGTTTGATGGCGGTGCT
		pLVk14	TATCCCACGCCACACACACACACACTATCACTGGGGCCCATGCCAAGGATGAGGCTGCCTATTACTGTGTAAATGCAGACAACAGTTGTACAGTACTGCT
		pLVk15	AGCAGCTATGGTTATGGCTAATAGCAGATGACACCTGGCAGTGCCCCATCACTGTGATCTACAGTAACACCAAGAGATCCTTCATGATTCTCTGGTTCCA
		pLVk16	GATGGGCTGGATCCTGGCTCCACCCCTTTCAATCACTCAGGTACATTGCACACACCTGAGCTCCCCTGGCTGGCCCTGCCTTCCCACCAGGTGCTCAATC
		pLVk17	TAAAGAAAAAAAAACTGCTTACCTTTAGAAAGCCTCATATAGACAGGGATCTCCAGCAAGATACCCACACCTCCACTGCCAACCCTTAAATGAGGGCTGG
		pLVk18	CTGTGGATGCCCCCTCCCTGGAAGTGTTCCAGGCCAGGCTGGATGGGGCTTTGAGCAACCTGTTCTAGTGAGAGGTGACCCTGCCTACAGCAGGGGAGTT
		pLVk19	AAGGGTTTTAAACTGGAAGAAAGTAGATTTAGTCTAGATAGTAACAAGAAATTCTTTACAGTAAGGATCACGAGACACTGAAACAGGTTGCCCAAAGCAG
		pLVk20	TCCATGGGACCTTTCAGTGTCCTTCCAATACTTGAAAGGGTCCTTGAGGAAAGCTGGGGAGGGACTTCCTATAAGGACATATAGCAACAGGACAAAAGGA
		pLVk21	TGCTGCTATCCCAGCCACCACAGCCTCATCTTCTGACCTTAGTGACAACTAACCACAATTGGTCTTCCAGGGCCCAGGGAAATAGCTGCACTGGGACAGG
		pLVk22	GTCCTGCTCAGCCTTAAGTCAGCAAGTGCAGAAAACCTCCATTTCAACTCAGGTCTGTAACTCAGTTCCACATCCTCTTTTGTCTCTATACCAGCATTAG
		pLVk23	AGGGACCAAGAGGATCACTTCCCACGCAATAAAGTATAAAAGAGAGGGCATTCAAAAACACAGCCATGCAGAGCAGAGAGAAACCTGACTCAGCCCCACA
		pLVk24	AACAGAGCCCAGACCAGAACATCTTAGTAAGGAGGCAGCTCCAGCAGCAGCAGAACGGGGCTGCCAGCAGCAGGGAATGATGCTGTGCCACAGTAGGAAC
		pLVk25	CCTCTGTGCTGGGATGCTCCATGCTGAGCTCTGATCCTCCAAAGTGCCCATAGCTGTGGCTGGGATCCCTTCTGCTCTGATGGTGGTTGCACATTGCAGG
		pLVk26	ACGGTGTCCTGAACACGTCCCAACAAGATGCACAGCACTGCATCAGGCCCAGCCCCTGCCTGTAGCAGCTGATGCCCTTGTCCAACTTCTGCCAGAGCTG
		pLVk27	TCAGATCAGGATGATTGTTGTGATCTGCTCCTACCTCAGCTCAACTGGCATCACCTACAGCACAGTGCCCAGGCCTGTGTGCAGGTGGCTGTCAGAGATC
