# Supplementary material for: Streamlined human antibody generation and optimization by exploiting designed immunoglobulin loci in a B cell line
Source: Cell Mol Immunol. 2020 May 26;18(6):1545–61. doi: 10.1038/s41423-020-0440-9 (PMC8166883; doi:10.1038/s41423-020-0440-9)
Supplement: Supplementary file 4 — Supplementary Table 3 [file 41423_2020_440_MOESM4_ESM.xlsx]

## Sheet: Supplementary Table 3
	Supplementary Table 3. Primers for plasmid construction and genotyping PCR.
	primer name	primer sequnece	note
	F1	TCCACCATGGCCTGGGCTCTG
	R1	GTTGAGAACCTATGAACATTCTGTAGGGGCCAC
	F2	ATTGGCGCGCCTCTGCCTCTCTCTTGCAGGTCAGCCCAAGGCTGCCCCCTC
	R2	GGAATTCCATATGGAGTGGGACTACTATGAACATTCTGTAGGGG
	F3	TGTCTCGAGTGAAGGTCACCAAGGATGG
	R3	TTAAGCTTGGAGAGGAGAGAGGGGAGAA
	F4	CGGGCCCCCCCTCGAGTGAAGGTCACCAAG
	R4	CATGGCGGAATCCCAGCAGCTGTGTG
	F4	CACACAGCTGCTGGGATTCCGCCATG
	R4	GGATCCCATATGAGCGACTCACGTTTGATCTCCAGCTTGGTC
	F5	GACCAAGCTGGAGATCAAACGTGAGTCGCTCATATGGGATCC
	R5	GCAGCAACAGTCCCTGCAAGAGAGAGGCAGACCACACGCGTATGTATGGCTGT
	F6	ACAGCCATACATACGCGTGTGGTCTGCCTCTCTCTTGCAGGGACTGTTGCTGC
	R6	CCCCAGTGGGACATAGAGTGGGACTAACATTCTCCTC
	F7	AGGTGAAAACGACGGCCAGTGCGGCCGCGGGTATCACGTGGGGCAAAT
	R7	CAAATTTCACAAATAAAATAACTTCGTATAGTATACATTATACGAACGGTAGCCTAGGGCTAGCAGAAGCAC
	F8	CTATACGAACGGTAGCGTTAACCGGTATGCATCGATTTAAATCGAGTGAAGGTCACCAAGG
	R8	CCATGATTACGCCTGCGGCCGCATATGAGCGACTCACCTAGGAC
	F9	CTGGGTCAGTCGAAGGGGGC
	R9	AAAATCCACCCAAAATCCACTTAAGAATCA
	F10	CAAACCACCTCCTGGTGT
	R10	ACAAAAGCTGGCGCGGTCGACCTACGGATTCTCTGACCCCAAAAC
	F11	CTATACGAACCGGTAGCGTTAACTCGAGATGCGTCGACATTTAAATGTTGGCGCAGAAGGGATTC
	R11	CCGTCGGAGAGCCGGCGCTT
	F12	TAGGGGATCCACTAGTGCCTGGGTCAGTCGAAGGGGGC
	R12	ACCGCGGTGGCGGCCGCCAAAAGCGGTAAAATCCACCC
	F13	GACACGGCYGTRTATTACTGTRC
	R13	TGGGGGGGGTTCATATGAAGACTCACCTGARGAGACRGTGACCRKKGT
	F14	GCGCTCTCTGGGCGCGCCTCCTTCCCCACAGGGCTGATGGCGSAGGTGSAGCTGBWGSAGTCKGG
	R14	ACAGTAATAYACRGCCGTGTCCTCGGCTCTCAGGCT
	F15	GCGCTCTCTGGGCGCGCCTCCTTCCCCACAGGGCTGATGGCGSAGGTGSAGCTGBWGSAGTCKGG
	R15	TGGGGGGGGTTCATATGAAGACTCACCTGARGAGACRGTGACCRKKGT
	H0-F	CGGGTTCACCTTCAGCAGTT	Forward primer to amplify H0
	H0-R	TAAAACGACCCAAAATCGTC	Reverse primer to ampligy H0
	H1-F	CAGTAGGACCCTATGGGTTTTTATGG	Forward primer to amplify H1
	H1-R	CACGAGAGTACATACTCGTACTAGTCTACG	Reverse primer to ampligy H1
	H2-F	AGCGACTAGCAGTAGTGATCAGTGACACAC	Forward primer to amplify H2
	H2-R	GGCTTTGGAGATGGTTTTCTCGATG	Reverse primer to ampligy H2
	H3-F	CCTACAGTCCTCAGGACTCTACTCC	Forward primer to amplify H3
	H3-R	TTGCGGAAGGGGCCTTCGAAGTCCT	Reverse primer to ampligy H3
	H4-F	ACTGCAATTAGATGACTCATAGCC	Forward primer to amplify H4
	H4-R	TCTATGTGGTCTCATGGGGTCATC	Reverse primer to ampligy H4
	H5-F	CTGCTGTATGGAGCCGTGCGATGT	Forward primer to amplify H5
	H5-R	GTATCTCTCGCACTACTATGAGACGTATCA	Reverse primer to ampligy H5
	H6-F	ACTCATCTACACTCGCGCACAGAGCGTCAC	Forward primer to amplify H6
	H6-R	CGCATAGAGAGACACGCGAGTAGAGACACG	Reverse primer to ampligy H6
	H7-F	ACTGCAATTAGATGACTCATAGCC	Forward primer to amplify H7
	H7-R	CGGACTCCACTGAAGCTCAAGCGA	Reverse primer to ampligy H7
	H8-F	TATGAGGCCCAGCTCCACGAGGTT	Forward primer to amplify H8
	H8-R	CATACTCTACCGACACTATCCGAGACGCGC	Reverse primer to ampligy H8
	H9-F	CTCGCGATATCGTGTCTGATCTACAGTGCT	Forward primer to amplify H9
	H9-R	GTACTAGACGTAGTACGTGATACGTCGTAT	Reverse primer to ampligy H9
	H10-F	ACTGCAATTAGATGACTCATAGCC	Forward primer to amplify H10
	H10-R	CGCACACGCACGCTCTATCACTCTAGCTCA	Reverse primer to ampligy H10
	H11-F	ATAGCTCTCGATCACGTGCGATCGTAGCAG	Forward primer to amplify H11
	H11-R	TCTATGTGGTCTCATGGGGTCATC	Reverse primer to ampligy H11
	L0-F	CCCACACCTCAGGTACTCGT	Forward primer to amplify L0
	L0-R	CTAGGACGGTCAGGGTTGTC	Reverse primer to ampligy L0
	L1-F	GAGAGTGCAACACCACAATACTTCGC	Forward primer to amplify L1
	L1-R	CACGAGAGTACATACTCGTACTAGTCTACG	Reverse primer to ampligy L1
	L2-F	ATCTACTGACCACGTAGATCCACGTGTCGC	Forward primer to amplify L2
	L2-R	TTGTTGGTACCAGGAGACATAGTT	Reverse primer to ampligy L2
	L3-F	AACTATGTCTCCTGGTACCAACAA	Forward primer to amplify L3
	L3-R	CAGCCTGAGTGTATTCTGCTAG	Reverse primer to ampligy L3
	L4-F	ATCTACTGACCACGTAGATCCACGTGTCGC	Forward primer to amplify L4
	L4-R	GTATCTCTCGCACTACTATGAGACGTATCA	Reverse primer to ampligy L4
	L5-F	ACTCATCTACACTCGCGCACAGAGCGTCAC	Forward primer to amplify L5
	L5-R	TTGTTGGTACCAGGAGACATAGTT	Reverse primer to ampligy L5
	L6-F	GAGAGTGCAACACCACAATACTTCGC	Forward primer to amplify L6
	L6-R	GGAGCAGATCACAACAATCATCCTG	Reverse primer to ampligy L6
	L7-F	ACTGCAATAAGCTATCAAGATTTGA	Forward primer to amplify L7
	L7-R	TACAGTGCTTCATCACCTCTGAGT	Reverse primer to ampligy L7
	L8-F	GACCAAGCTGGAGATCAAACGTGAGTCGCTCATATGGGATCC	Forward primer to amplify L8
	L8-R	CCCCAGTGGGACATAGAGTGGGACTAACATTCTCCTC	Reverse primer to ampligy L8
	L9-F	GACCAAGCTGGAGATCAAACGTGAGTCGCTCATATGGGATCC	Forward primer to amplify L9
	L9-R	CAGCCTGAGTGTATTCTGCTAG	Reverse primer to ampligy L9
